# Supplementary material for: Fecal and vaginal microbiota of vaccinated and non-vaccinated pregnant elk challenged with Brucella abortus
Source: Front Vet Sci. 2024 Jan 30;11:1334858. doi: 10.3389/fvets.2024.1334858 (PMC10861794; doi:10.3389/fvets.2024.1334858)
Supplement: Supplementary file 9 [file Table_1.XLSX]

## Sheet: Phyla
Taxa	Vaginal Relative Abundance	Fecal Relative Abundance
Firmicutes	0.615558	0.473627
Bacteroidota	0.142678	0.463291
Spirochaetota	0.0608465	0.0250466
Actinobacteriota	0.0769501	0.000969418
Bacteria_unclassified	0.0775892	0.00861685
Fusobacteriota	0.0182673	3.87894e-05
Campilobacterota	0.00760648	1.74388e-06
Verrucomicrobiota	6.17192e-06	0.00723659
Cyanobacteria	4.08854e-06	0.00688629
Proteobacteria	0.00120506	0.00728446
Euryarchaeota	6.51524e-06	0.00296253
Halobacterota	2.77233e-06	0.000909837
Desulfobacterota	1.75269e-06	0.00165798
Elusimicrobiota	2.92114e-07	0.000647619
Thermoplasmatota	2.92114e-07	0.000219357
Planctomycetota	4.78851e-06	0.000278955
Patescibacteria	0.000128768	1.56049e-12
Fibrobacterota	3.00588e-11	0.000237105
Deferribacterota	4.36765e-17	3.74875e-05
Chloroflexi	7.24327e-18	2.81877e-05

## Sheet: Families
Taxa	Vaginal Relative Abundance	Fecal Relative Abundance
Firmicutes_Bacilli_Lactobacillales_Lactobacillales_unclassified	0.183991	0.000118546
Firmicutes_Clostridia_Peptostreptococcales-Tissierellales_Peptostreptococcales-Tissierellales_fa	0.212926	0.000215974
Bacteroidota_Bacteroidia_Bacteroidales_Bacteroidales_unclassified	0.130912	0.0299554
Spirochaetota_Spirochaetia_Spirochaetales_Spirochaetaceae	0.0608465	0.0250466
Firmicutes_Clostridia_Oscillospirales_Oscillospiraceae	0.000300995	0.153315
Firmicutes_Clostridia_Clostridia_unclassified_Clostridia_unclassified	0.0935164	0.0182326
Actinobacteriota_Actinobacteria_Actinomycetales_Actinomycetaceae	0.0298153	9.25629e-05
Actinobacteriota_Actinobacteria_Actinobacteria_unclassified_Actinobacteria_unclassified	0.0336845	0.000144663
Firmicutes_Bacilli_Lactobacillales_Aerococcaceae	0.0460428	3.43756e-05
Bacteroidota_Bacteroidia_Bacteroidales_p-251-o5	1.57174e-05	0.0305521
Bacteria_unclassified_Bacteria_unclassified_Bacteria_unclassified_Bacteria_unclassified	0.0775892	0.00861685
Firmicutes_Bacilli_Erysipelotrichales_Erysipelotrichaceae	0.0132072	0.000818914
Bacteroidota_Bacteroidia_Bacteroidales_Prevotellaceae	9.69945e-05	0.120385
Fusobacteriota_Fusobacteriia_Fusobacteriales_Leptotrichiaceae	0.0175041	3.83575e-05
Bacteroidota_Bacteroidia_Bacteroidales_Rikenellaceae	0.000131785	0.154826
Bacteroidota_Bacteroidia_Bacteroidales_Bacteroidaceae	5.11413e-05	0.058374
Firmicutes_Bacilli_Bacilli_unclassified_Bacilli_unclassified	0.0152512	0.00108083
Actinobacteriota_Actinobacteria_Corynebacteriales_Corynebacteriales_unclassified	0.00936778	8.71939e-07
Bacteroidota_Bacteroidia_Bacteroidales_p-2534-18B5_gut_group	6.75244e-06	0.0101395
Firmicutes_Clostridia_Clostridia_or_Hungateiclostridiaceae	0.0109459	0.00394483
Firmicutes_Bacilli_Acholeplasmatales_Acholeplasmataceae	0.00547359	0.00143435
Firmicutes_Firmicutes_unclassified_Firmicutes_unclassified_Firmicutes_unclassified	0.0229268	0.00361217
Campilobacterota_Campylobacteria_Campylobacterales_Campylobacteraceae	0.00760648	1.74388e-06
Bacteroidota_Bacteroidia_Bacteroidia_unclassified_Bacteroidia_unclassified	0.00540922	0.0154174
Firmicutes_Bacilli_Lactobacillales_Carnobacteriaceae	0.00811679	6.12896e-06
Firmicutes_Negativicutes_Acidaminococcales_Acidaminococcaceae	7.38663e-06	0.00605977
Bacteroidota_Bacteroidia_Bacteroidales_Bacteroidales_RF16_group	1.43672e-05	0.0167337
Firmicutes_Clostridia_Lachnospirales_Lachnospiraceae	0.00012825	0.0699386
Bacteroidota_Bacteroidia_Flavobacteriales_Weeksellaceae	0.00323138	4.33251e-06
Bacteroidota_Bacteroidia_Bacteroidales_uncultured	5.88507e-06	0.0121912
Actinobacteriota_Actinobacteria_Corynebacteriales_Corynebacteriaceae	0.00279475	1.30791e-06
Bacteroidota_Bacteroidia_Bacteroidales_M2PB4-65_termite_group	1.99526e-06	0.00283113
Verrucomicrobiota_Kiritimatiellae_WCHB1-41_WCHB1-41_fa	3.21281e-06	0.0037802
Firmicutes_Clostridia_Oscillospirales_Ruminococcaceae	6.08227e-05	0.0436798
Bacteroidota_Bacteroidia_Bacteroidales_Bacteroidales_UCG-001	2.041e-06	0.00384558
Bacteroidota_Bacteroidia_Bacteroidales_Dysgonomonadaceae	0.00177969	1.30791e-06
Firmicutes_Clostridia_Oscillospirales_UCG-010	5.94087e-05	0.0433511
Firmicutes_Clostridia_Monoglobales_Monoglobaceae	1.11108e-05	0.0116597
Firmicutes_Clostridia_Christensenellales_Christensenellaceae	6.81712e-05	0.0352323
Cyanobacteria_Vampirivibrionia_Gastranaerophilales_Gastranaerophilales_fa	4.08854e-06	0.00688629
Proteobacteria_Gammaproteobacteria_Pasteurellales_Pasteurellaceae	0.00108626	4.3597e-07
Firmicutes_Clostridia_Oscillospirales_Oscillospirales_fa	2.11448e-05	0.021683
Firmicutes_Clostridia_Oscillospirales_Butyricicoccaceae	4.99932e-06	0.00446241
Verrucomicrobiota_Verrucomicrobiae_Verrucomicrobiales_Akkermansiaceae	1.16464e-06	0.00261342
Euryarchaeota_Methanobacteria_Methanobacteriales_Methanobacteriaceae	6.51524e-06	0.00296253
Bacteroidota_Bacteroidia_Bacteroidales_Paludibacteraceae	5.84229e-07	0.00185132
Firmicutes_Clostridia_Clostridia_UCG-014_Clostridia_UCG-014_fa	1.26898e-05	0.0145196
Firmicutes_Clostridia_Peptostreptococcales-Tissierellales_Anaerovoracaceae	9.62675e-06	0.00455128
Fusobacteriota_Fusobacteriia_Fusobacteriales_Fusobacteriaceae	0.000777669	4.35961e-07
Firmicutes_Bacilli_RF39_RF39_fa	1.87212e-05	0.017154
Bacteroidota_Bacteroidia_Bacteroidales_Marinifilaceae	5.84229e-07	0.00123873
Halobacterota_Methanomicrobia_Methanomicrobiales_Methanocorpusculaceae	2.77233e-06	0.000909837
Bacteroidota_Bacteroidia_Bacteroidales_F082	5.84229e-07	0.000846228
Proteobacteria_Gammaproteobacteria_Burkholderiales_Sutterellaceae	1.25172e-06	0.00077309
Desulfobacterota_Desulfovibrionia_Desulfovibrionales_Desulfovibrionaceae	1.75269e-06	0.00152131
Firmicutes_Bacilli_Izemoplasmatales_Izemoplasmatales_fa	1.46057e-06	0.00158963
Firmicutes_Clostridia_Oscillospirales_Oscillospirales_unclassified	6.57636e-06	0.00794112
Proteobacteria_Alphaproteobacteria_Rhodospirillales_uncultured	4.90425e-06	0.00502879
Bacteroidota_Bacteroidia_Bacteroidales_Muribaculaceae	1.46057e-06	0.00250335
Firmicutes_Clostridia_Peptostreptococcales-Tissierellales_Peptostreptococcaceae	0.000132694	0.000694184
Firmicutes_Clostridia_Lachnospirales_Defluviitaleaceae	2.32984e-06	0.000525654
Proteobacteria_Alphaproteobacteria_Rickettsiales_uncultured	1.13125e-10	0.000412152
Bacteroidota_Bacteroidia_Bacteroidales_Porphyromonadaceae	0.000886473	4.3597e-07
Firmicutes_Clostridia_Peptostreptococcales-Tissierellales_Peptostreptococcales-Tissierellales_unclassified	0.000257795	0.000385305
Elusimicrobiota_Elusimicrobia_Elusimicrobiales_Elusimicrobiaceae	2.92114e-07	0.000647619
Firmicutes_Clostridia_Peptococcales_Peptococcaceae	1.08832e-10	0.000922971
Bacteroidota_Bacteroidia_Bacteroidales_Barnesiellaceae	1.83442e-06	0.00125994
Bacteroidota_Bacteroidia_Bacteroidales_Tannerellaceae	1.82528e-06	0.000319533
Firmicutes_Clostridia_Clostridia_vadinBB60_group_Clostridia_vadinBB60_group_fa	3.81162e-06	0.0036331
Firmicutes_Clostridia_Clostridiales_Clostridiaceae	2.78698e-05	0.000231774
Actinobacteriota_Actinobacteria_Propionibacteriales_Propionibacteriaceae	0.000156996	4.3597e-07
Firmicutes_Bacilli_Bacillales_Planococcaceae	9.00069e-05	9.48307e-05
Verrucomicrobiota_Lentisphaeria_Victivallales_Victivallaceae	1.16846e-06	0.000567142
Firmicutes_Bacilli_Erysipelotrichales_Erysipelatoclostridiaceae	2.25671e-06	0.0010528
Firmicutes_Clostridia_uncultured_uncultured_fa	3.85459e-12	0.000552645
Thermoplasmatota_Thermoplasmata_Methanomassiliicoccales_Methanomethylophilaceae	2.92114e-07	0.000219357
Proteobacteria_Alphaproteobacteria_Alphaproteobacteria_unclassified_Alphaproteobacteria_unclassified	8.76343e-07	0.000630907
Planctomycetota_Planctomycetes_Pirellulales_Pirellulaceae	4.78851e-06	0.000278955
Proteobacteria_Gammaproteobacteria_Aeromonadales_Succinivibrionaceae	5.84229e-07	0.000145052
Firmicutes_Bacilli_Staphylococcales_Staphylococcaceae	2.95039e-05	5.93709e-06
Actinobacteriota_Coriobacteriia_Coriobacteriales_Eggerthellaceae	1.32137e-10	0.000533961
Patescibacteria_Saccharimonadia_Saccharimonadales_Saccharimonadaceae	0.000128768	1.56049e-12
Firmicutes_Clostridia_Eubacteriales_Anaerofustaceae	5.25472e-17	0.000115368
Desulfobacterota_Desulfuromonadia_Bradymonadales_Bradymonadales_fa	2.24663e-11	0.000136204
Firmicutes_Bacilli_Erysipelotrichales_Erysipelotrichales_unclassified	7.08481e-05	0.000241498
Verrucomicrobiota_Lentisphaeria_Victivallales_vadinBE97	2.92114e-07	0.000127495
Firmicutes_Negativicutes_Veillonellales-Selenomonadales_uncultured	2.4932e-15	7.22283e-05
Fibrobacterota_Fibrobacteria_Fibrobacterales_Fibrobacteraceae	4.30702e-12	0.000226253
Firmicutes_Clostridia_Lachnospirales_Lachnospirales_unclassified	3.26791e-11	0.000114777
Firmicutes_Clostridia_Oscillospirales_Ethanoligenenaceae	6.50955e-15	5.73052e-05
Proteobacteria_Proteobacteria_unclassified_Proteobacteria_unclassified_Proteobacteria_unclassified	4.77807e-11	0.000106334
Verrucomicrobiota_Verrucomicrobiae_Opitutales_Puniceicoccaceae	3.92566e-17	5.88033e-05
Firmicutes_Bacilli_Izemoplasmatales_Izemoplasmatales_unclassified	2.02026e-12	4.42971e-05
Verrucomicrobiota_Lentisphaeria_Victivallales_Victivallales_unclassified	2.92114e-07	5.47097e-05
Deferribacterota_Deferribacteres_Deferribacterales_Deferribacteraceae	4.36765e-17	3.74875e-05
Proteobacteria_Gammaproteobacteria_Burkholderiales_Oxalobacteraceae	3.00226e-06	3.11016e-05
Actinobacteriota_Coriobacteriia_Coriobacteriales_Atopobiaceae	1.61866e-05	9.04557e-05
Firmicutes_Clostridia_Oscillospirales_UCG-011	2.92115e-07	0.000121407
Firmicutes_Bacilli_Erysipelotrichales_uncultured	6.62648e-19	3.35132e-05
Actinobacteriota_Actinobacteria_Micrococcales_Micrococcales_unclassified	2.21202e-05	1.53553e-13
Actinobacteriota_Actinobacteria_Bifidobacteriales_Bifidobacteriaceae	3.57106e-06	4.01789e-05
Actinobacteriota_Coriobacteriia_Coriobacteriales_Coriobacteriales_Incertae_Sedis	4.48976e-17	1.62914e-05
Proteobacteria_Gammaproteobacteria_Burkholderiales_Burkholderiales_unclassified	5.98381e-18	2.34609e-05
Actinobacteriota_Coriobacteriia_Coriobacteriales_Coriobacteriales_unclassified	6.23431e-17	3.47837e-05
Proteobacteria_Alphaproteobacteria_Paracaedibacterales_Paracaedibacteraceae	4.28177e-17	4.54286e-05
Verrucomicrobiota_Lentisphaeria_Oligosphaerales_Oligosphaeraceae	1.86877e-18	2.11213e-05
Chloroflexi_Anaerolineae_Anaerolineales_Anaerolineaceae	7.24327e-18	2.81877e-05
Actinobacteriota_Actinobacteria_Micrococcales_Micrococcaceae	3.9899e-05	1.24593e-06
Proteobacteria_Alphaproteobacteria_Rhodospirillales_Rhodospirillales_unclassified	6.2979e-16	7.38754e-05
Proteobacteria_Gammaproteobacteria_Burkholderiales_Comamonadaceae	1.44554e-06	1.07745e-05
Firmicutes_Clostridia_Clostridiales_uncultured	3.98162e-16	1.42733e-05
Proteobacteria_Gammaproteobacteria_Gammaproteobacteria_unclassified_Gammaproteobacteria_unclassified	1.15966e-05	4.14095e-14
Actinobacteriota_Actinobacteria_Micrococcales_Dermabacteraceae	1.10139e-05	5.03146e-14
Actinobacteriota_Coriobacteriia_Coriobacteriales_uncultured	2.24811e-18	1.30462e-05
Proteobacteria_Gammaproteobacteria_Pseudomonadales_Moraxellaceae	2.53446e-05	7.13856e-14
Firmicutes_Clostridia_Clostridia_or_Clostridia_or_unclassified	8.25313e-06	1.44193e-13
Proteobacteria_Alphaproteobacteria_Rhodobacterales_Rhodobacteraceae	1.84881e-05	4.88697e-14
Firmicutes_Clostridia_Oscillospirales_uncultured	8.91574e-17	1.84405e-05
Firmicutes_Clostridia_Eubacteriales_Eubacteriaceae	2.40231e-18	1.5597e-05
Proteobacteria_Gammaproteobacteria_Pseudomonadales_Pseudomonadaceae	2.63037e-05	2.67218e-14
Firmicutes_Negativicutes_Negativicutes_unclassified_Negativicutes_unclassified	1.56708e-13	8.26224e-06
Proteobacteria_Gammaproteobacteria_Vibrionales_Vibrionaceae	7.31541e-06	4.41257e-13
Firmicutes_Bacilli_Lactobacillales_Lactobacillaceae	8.38355e-06	1.19522e-14
Verrucomicrobiota_Verrucomicrobiae_Verrucomicrobiae_unclassified_Verrucomicrobiae_unclassified	2.94495e-18	1.17809e-05
Actinobacteriota_Actinobacteria_Micrococcales_Microbacteriaceae	7.85698e-06	7.54319e-14
Proteobacteria_Gammaproteobacteria_Xanthomonadales_Xanthomonadaceae	4.41965e-06	1.12548e-14
Proteobacteria_Alphaproteobacteria_Caulobacterales_Caulobacteraceae	3.78871e-06	1.0205e-14
Fibrobacterota_Fibrobacteria_Fibrobacterales_Fibrobacterales_unclassified	2.54487e-18	1.07043e-05
Firmicutes_Syntrophomonadia_Syntrophomonadales_Syntrophomonadaceae	2.04023e-16	4.79595e-06
Proteobacteria_Gammaproteobacteria_Alteromonadales_uncultured	5.22102e-06	5.75338e-15
Bacteroidota_Bacteroidia_Flavobacteriales_Flavobacteriales_unclassified	3.3393e-06	1.95032e-14
Bacteroidota_Bacteroidia_Flavobacteriales_Flavobacteriaceae	4.75788e-06	2.1535e-06
Firmicutes_Bacilli_Lactobacillales_Streptococcaceae	5.22102e-06	5.75338e-15
Actinobacteriota_Actinobacteria_Streptosporangiales_Streptosporangiaceae	3.20879e-06	6.89138e-15
Firmicutes_Bacilli_Bacillales_Bacillales_unclassified	2.92115e-07	4.15404e-06

## Sheet: OTUs Belonging to Families
Archaea;_;Euryarchaeota;_;Methanobacteria;_;Methanobacteriales;_;Methanobacteriaceae	Otu000275	Otu000383	Otu000387	Otu000968	Otu001359	Otu002668	Otu006346	Otu006607	Otu006728	Otu008171	Otu008599	Otu009895	Otu009899	Otu012021
Archaea;_;Halobacterota;_;Methanomicrobia;_;Methanomicrobiales;_;Methanocorpusculaceae	Otu000347	Otu002287
Archaea;_;Thermoplasmatota;_;Thermoplasmata;_;Methanomassiliicoccales;_;Methanomethylophilaceae	Otu001411	Otu002294	Otu005226	Otu006781
Bacteria;_;Actinobacteriota;_;Actinobacteria;_;Actinobacteria_unclassified;_;Actinobacteria_unclassified	Otu000011	Otu000093	Otu000203	Otu000860	Otu000910	Otu001071	Otu001102	Otu001330	Otu001365	Otu001523	Otu002524	Otu002647	Otu002691	Otu002862	Otu003041	Otu003055	Otu003275	Otu003279	Otu003327	Otu003328	Otu003423	Otu003436	Otu003586	Otu003773	Otu003778	Otu003882	Otu004123	Otu004249	Otu004267	Otu004328	Otu004419	Otu004420	Otu004483	Otu005220	Otu005286	Otu005527	Otu005528	Otu005533	Otu005768	Otu005808	Otu005857	Otu005901	Otu005907	Otu006017	Otu006028	Otu006540	Otu006753	Otu006888	Otu007024
Bacteria;_;Actinobacteriota;_;Actinobacteria;_;Actinomycetales;_;Actinomycetaceae	Otu000009	Otu000880	Otu001503	Otu002959	Otu003102	Otu003179	Otu003181	Otu003533	Otu003992	Otu004216	Otu004516	Otu004681	Otu004733	Otu004966	Otu005249	Otu005773	Otu005870	Otu006706	Otu007230	Otu007476	Otu007607	Otu008827	Otu009215	Otu009344	Otu009380	Otu010205	Otu010742	Otu012690
Bacteria;_;Actinobacteriota;_;Actinobacteria;_;Bifidobacteriales;_;Bifidobacteriaceae	Otu003949	Otu005082
Bacteria;_;Actinobacteriota;_;Actinobacteria;_;Corynebacteriales;_;Corynebacteriaceae	Otu000115	Otu001742	Otu002089	Otu002233	Otu002869	Otu003252	Otu004673	Otu005408	Otu005701	Otu008694	Otu009160	Otu010696	Otu012227	Otu012334
Bacteria;_;Actinobacteriota;_;Actinobacteria;_;Corynebacteriales;_;Corynebacteriales_unclassified	Otu000041	Otu008691	Otu009285	Otu009975	Otu011048
Bacteria;_;Actinobacteriota;_;Actinobacteria;_;Micrococcales;_;Dermabacteraceae	Otu005765
Bacteria;_;Actinobacteriota;_;Actinobacteria;_;Micrococcales;_;Microbacteriaceae	Otu009446
Bacteria;_;Actinobacteriota;_;Actinobacteria;_;Micrococcales;_;Micrococcaceae	Otu004971	Otu008439
Bacteria;_;Actinobacteriota;_;Actinobacteria;_;Micrococcales;_;Micrococcales_unclassified	Otu003916
Bacteria;_;Actinobacteriota;_;Actinobacteria;_;Propionibacteriales;_;Propionibacteriaceae	Otu001231	Otu002289	Otu007923	Otu011981
Bacteria;_;Actinobacteriota;_;Actinobacteria;_;Streptosporangiales;_;Streptosporangiaceae	Otu013001
Bacteria;_;Actinobacteriota;_;Coriobacteriia;_;Coriobacteriales;_;Atopobiaceae	Otu003163	Otu003775	Otu003980	Otu007453	Otu007600	Otu008054	Otu009576	Otu010977	Otu011748	Otu013227
Bacteria;_;Actinobacteriota;_;Coriobacteriia;_;Coriobacteriales;_;Coriobacteriales_Incertae_Sedis	Otu004127	Otu008142
Bacteria;_;Actinobacteriota;_;Coriobacteriia;_;Coriobacteriales;_;Coriobacteriales_unclassified	Otu004294	Otu008842	Otu010984
Bacteria;_;Actinobacteriota;_;Coriobacteriia;_;Coriobacteriales;_;Eggerthellaceae	Otu001618	Otu002726	Otu002735	Otu002880	Otu003029	Otu003162	Otu003301	Otu003500	Otu004193	Otu004698	Otu004906	Otu005213	Otu006128	Otu007643	Otu008034	Otu008050	Otu008607	Otu008849	Otu009384	Otu009793	Otu009852	Otu010314	Otu010324	Otu011180	Otu013142
Bacteria;_;Actinobacteriota;_;Coriobacteriia;_;Coriobacteriales;_;uncultured	Otu006090
Bacteria;_;Bacteria_unclassified;_;Bacteria_unclassified;_;Bacteria_unclassified;_;Bacteria_unclassified	Otu000020	Otu000025	Otu000040	Otu000069	Otu000077	Otu000081	Otu000085	Otu000087	Otu000098	Otu000104	Otu000127	Otu000150	Otu000183	Otu000192	Otu000213	Otu000230	Otu000232	Otu000319	Otu000324	Otu000342	Otu000357	Otu000370	Otu000437	Otu000479	Otu000506	Otu000589	Otu000607	Otu000637	Otu000650	Otu000743	Otu000757	Otu000868	Otu000870	Otu000942	Otu000962	Otu000975	Otu000977	Otu001147	Otu001165	Otu001204	Otu001211	Otu001229	Otu001255	Otu001402	Otu001405	Otu001440	Otu001459	Otu001484	Otu001571
Bacteria;_;Bacteroidota;_;Bacteroidia;_;Bacteroidales;_;Bacteroidaceae	Otu000037	Otu000060	Otu000086	Otu000105	Otu000117	Otu000124	Otu000125	Otu000131	Otu000149	Otu000187	Otu000227	Otu000242	Otu000346	Otu000364	Otu000377	Otu000418	Otu000449	Otu000454	Otu000691	Otu000749	Otu000756	Otu000850	Otu000873	Otu000906	Otu000908	Otu001100	Otu001406	Otu001520	Otu001573	Otu001698	Otu001710	Otu001800	Otu001812	Otu001887	Otu002105	Otu002192	Otu002211	Otu002223	Otu002375	Otu002445	Otu002841	Otu002865	Otu002952	Otu002995	Otu003105	Otu003197	Otu003267	Otu003269	Otu003323
Bacteria;_;Bacteroidota;_;Bacteroidia;_;Bacteroidales;_;Bacteroidales_RF16_group	Otu000091	Otu000137	Otu000157	Otu000208	Otu000296	Otu000341	Otu000396	Otu000447	Otu000453	Otu000459	Otu000525	Otu001076	Otu001431	Otu001566	Otu002553	Otu003412	Otu003880	Otu005675	Otu005904	Otu005943	Otu006164	Otu006318	Otu006599	Otu006788	Otu006896	Otu006926	Otu006959	Otu006978	Otu007101	Otu007158	Otu007664	Otu007701	Otu007995	Otu008157	Otu008419	Otu008454	Otu008811	Otu008937	Otu009066	Otu009093	Otu009165	Otu009393	Otu009434	Otu009436	Otu009485	Otu009499	Otu009516	Otu009564	Otu009579
Bacteria;_;Bacteroidota;_;Bacteroidia;_;Bacteroidales;_;Bacteroidales_UCG-001	Otu000146	Otu000322	Otu000695	Otu000971	Otu008721	Otu009063	Otu009372	Otu009767	Otu009942	Otu011069	Otu012458	Otu012704
Bacteria;_;Bacteroidota;_;Bacteroidia;_;Bacteroidales;_;Bacteroidales_unclassified	Otu000003	Otu000005	Otu000015	Otu000052	Otu000056	Otu000075	Otu000078	Otu000159	Otu000223	Otu000235	Otu000239	Otu000311	Otu000325	Otu000373	Otu000384	Otu000389	Otu000463	Otu000500	Otu000651	Otu001103	Otu001107	Otu001140	Otu001227	Otu001228	Otu001254	Otu001259	Otu001279	Otu001283	Otu001351	Otu001385	Otu001392	Otu001415	Otu001468	Otu001576	Otu001600	Otu001758	Otu001784	Otu001868	Otu001955	Otu001987	Otu001995	Otu002027	Otu002031	Otu002032	Otu002035	Otu002038	Otu002106	Otu002148	Otu002205
Bacteria;_;Bacteroidota;_;Bacteroidia;_;Bacteroidales;_;Barnesiellaceae	Otu000847	Otu000957	Otu001104	Otu001326	Otu001474	Otu001568	Otu002280	Otu003069	Otu003148	Otu003180	Otu004029	Otu005112	Otu006400
Bacteria;_;Bacteroidota;_;Bacteroidia;_;Bacteroidales;_;Dysgonomonadaceae	Otu000147	Otu000801	Otu001708	Otu004818	Otu005491	Otu011558
Bacteria;_;Bacteroidota;_;Bacteroidia;_;Bacteroidales;_;F082	Otu000380	Otu002913	Otu003620	Otu004568
Bacteria;_;Bacteroidota;_;Bacteroidia;_;Bacteroidales;_;M2PB4-65_termite_group	Otu000126	Otu004565	Otu007481	Otu008950	Otu012828
Bacteria;_;Bacteroidota;_;Bacteroidia;_;Bacteroidales;_;Marinifilaceae	Otu000329	Otu001791	Otu001980	Otu002065	Otu002394	Otu003276	Otu008575	Otu008604	Otu010504	Otu011830
Bacteria;_;Bacteroidota;_;Bacteroidia;_;Bacteroidales;_;Muribaculaceae	Otu000568	Otu000602	Otu000623	Otu000900	Otu000916	Otu001356	Otu001358	Otu001532	Otu001815	Otu002302	Otu002404	Otu002538	Otu002546	Otu003112	Otu003250	Otu003806	Otu004049	Otu005671	Otu010875	Otu012225
Bacteria;_;Bacteroidota;_;Bacteroidia;_;Bacteroidales;_;p-251-o5	Otu000017	Otu000367	Otu000761	Otu000825	Otu001700	Otu001864	Otu002059	Otu002416	Otu002626	Otu003031	Otu003083	Otu003382	Otu003788	Otu004632	Otu004930	Otu005114	Otu005396	Otu005568	Otu005922	Otu006138	Otu007151	Otu007558	Otu007704	Otu007794	Otu007902	Otu008211	Otu008495	Otu008719	Otu009184	Otu009740	Otu009822	Otu009906	Otu010258	Otu010375	Otu011246	Otu011487	Otu012506	Otu012636	Otu012873	Otu012997
Bacteria;_;Bacteroidota;_;Bacteroidia;_;Bacteroidales;_;p-2534-18B5_gut_group	Otu000044	Otu000771	Otu002712	Otu003137	Otu004248	Otu004339	Otu004384	Otu005148	Otu005394	Otu005776	Otu006402	Otu006743	Otu008293	Otu008486	Otu008807	Otu009501	Otu010108	Otu012182	Otu012505	Otu012541	Otu012712	Otu012943	Otu012979
Bacteria;_;Bacteroidota;_;Bacteroidia;_;Bacteroidales;_;Paludibacteraceae	Otu000297	Otu000469	Otu002051	Otu004291	Otu004338	Otu005853	Otu006881	Otu007023	Otu007200	Otu008018	Otu008274	Otu008426	Otu009875	Otu010085	Otu010748	Otu011678	Otu011927	Otu012410
Bacteria;_;Bacteroidota;_;Bacteroidia;_;Bacteroidales;_;Porphyromonadaceae	Otu000733	Otu001179	Otu001200	Otu001744	Otu001964	Otu002243	Otu002534	Otu003332	Otu003402	Otu003716	Otu004073	Otu004319	Otu004530	Otu004745	Otu004874	Otu005049	Otu005147	Otu005172	Otu005191	Otu005359	Otu005916	Otu006144	Otu006458	Otu006770	Otu007229	Otu009662	Otu010038	Otu012566	Otu012568	Otu012617
Bacteria;_;Bacteroidota;_;Bacteroidia;_;Bacteroidales;_;Prevotellaceae	Otu000030	Otu000033	Otu000042	Otu000055	Otu000063	Otu000074	Otu000088	Otu000102	Otu000103	Otu000119	Otu000120	Otu000122	Otu000133	Otu000145	Otu000194	Otu000222	Otu000245	Otu000272	Otu000286	Otu000290	Otu000335	Otu000349	Otu000353	Otu000354	Otu000412	Otu000415	Otu000416	Otu000432	Otu000435	Otu000455	Otu000467	Otu000610	Otu000685	Otu000692	Otu000706	Otu000896	Otu000904	Otu000990	Otu001008	Otu001041	Otu001065	Otu001138	Otu001151	Otu001163	Otu001252	Otu001253	Otu001280	Otu001317	Otu001350
Bacteria;_;Bacteroidota;_;Bacteroidia;_;Bacteroidales;_;Rikenellaceae	Otu000032	Otu000067	Otu000073	Otu000076	Otu000080	Otu000096	Otu000114	Otu000118	Otu000130	Otu000132	Otu000138	Otu000154	Otu000163	Otu000170	Otu000172	Otu000173	Otu000178	Otu000179	Otu000188	Otu000189	Otu000191	Otu000193	Otu000200	Otu000201	Otu000206	Otu000217	Otu000225	Otu000238	Otu000246	Otu000254	Otu000258	Otu000259	Otu000261	Otu000270	Otu000276	Otu000278	Otu000283	Otu000284	Otu000293	Otu000295	Otu000298	Otu000304	Otu000314	Otu000336	Otu000340	Otu000344	Otu000345	Otu000355	Otu000369
Bacteria;_;Bacteroidota;_;Bacteroidia;_;Bacteroidales;_;Tannerellaceae	Otu000889	Otu002173	Otu007014
Bacteria;_;Bacteroidota;_;Bacteroidia;_;Bacteroidales;_;uncultured	Otu000112	Otu000250	Otu000331	Otu000456	Otu000493	Otu000499	Otu000517	Otu000554	Otu000619	Otu000859	Otu000905	Otu000932	Otu001018	Otu001033	Otu001042	Otu001239	Otu001286	Otu001323	Otu001328	Otu001381	Otu001454	Otu001483	Otu001518	Otu001721	Otu001776	Otu001878	Otu001994	Otu002011	Otu002113	Otu002170	Otu002352	Otu002369	Otu003286	Otu003476	Otu003582	Otu004133	Otu004450	Otu004988	Otu005258	Otu005574	Otu005720	Otu007321	Otu007541	Otu007674	Otu007683	Otu007686	Otu008760	Otu009043	Otu009246
Bacteria;_;Bacteroidota;_;Bacteroidia;_;Bacteroidia_unclassified;_;Bacteroidia_unclassified	Otu000065	Otu000089	Otu000101	Otu000129	Otu000211	Otu000520	Otu000988	Otu001062	Otu001111	Otu001363	Otu001457	Otu001475	Otu001612	Otu001735	Otu001801	Otu001937	Otu001954	Otu002013	Otu002167	Otu002251	Otu002275	Otu002349	Otu002513	Otu002733	Otu002769	Otu002820	Otu002932	Otu003113	Otu003116	Otu003236	Otu003289	Otu003296	Otu003429	Otu003443	Otu003572	Otu003748	Otu003866	Otu003892	Otu003912	Otu003921	Otu004099	Otu004202	Otu004208	Otu004275	Otu004278	Otu004347	Otu004445	Otu004585	Otu004586
Bacteria;_;Bacteroidota;_;Bacteroidia;_;Flavobacteriales;_;Flavobacteriaceae	Otu012775
Bacteria;_;Bacteroidota;_;Bacteroidia;_;Flavobacteriales;_;Flavobacteriales_unclassified	Otu012764
Bacteria;_;Bacteroidota;_;Bacteroidia;_;Flavobacteriales;_;Weeksellaceae	Otu000100	Otu002639	Otu004729	Otu006456	Otu007070	Otu008772	Otu008972	Otu009304	Otu011988	Otu012001	Otu012002
Bacteria;_;Campilobacterota;_;Campylobacteria;_;Campylobacterales;_;Campylobacteraceae	Otu000058	Otu000148	Otu000694	Otu003172	Otu003475	Otu007205	Otu007469	Otu007946	Otu008437	Otu011922	Otu012589
Bacteria;_;Chloroflexi;_;Anaerolineae;_;Anaerolineales;_;Anaerolineaceae	Otu004844	Otu010415	Otu012877
Bacteria;_;Cyanobacteria;_;Vampirivibrionia;_;Gastranaerophilales;_;Gastranaerophilales_fa	Otu000210	Otu000247	Otu000376	Otu000830	Otu000875	Otu000892	Otu001099	Otu001208	Otu001346	Otu001386	Otu001578	Otu001752	Otu001763	Otu001786	Otu001798	Otu001919	Otu002095	Otu002112	Otu002187	Otu002263	Otu002293	Otu002518	Otu002677	Otu002680	Otu002734	Otu002744	Otu002845	Otu002886	Otu003028	Otu003063	Otu003064	Otu003153	Otu003166	Otu003403	Otu003457	Otu003634	Otu003643	Otu003707	Otu003998	Otu004151	Otu004223	Otu004312	Otu004595	Otu004606	Otu004655	Otu004716	Otu004968	Otu005391	Otu005436
Bacteria;_;Deferribacterota;_;Deferribacteres;_;Deferribacterales;_;Deferribacteraceae	Otu003224
Bacteria;_;Desulfobacterota;_;Desulfovibrionia;_;Desulfovibrionales;_;Desulfovibrionaceae	Otu000397	Otu001064	Otu001144	Otu001482	Otu001534	Otu002056	Otu002645	Otu003261	Otu003726	Otu006616	Otu008708	Otu009055	Otu009218
Bacteria;_;Desulfobacterota;_;Desulfuromonadia;_;Bradymonadales;_;Bradymonadales_fa	Otu002040	Otu003018	Otu004010
Bacteria;_;Elusimicrobiota;_;Elusimicrobia;_;Elusimicrobiales;_;Elusimicrobiaceae	Otu000829	Otu001057	Otu001499	Otu004622	Otu004623	Otu006255	Otu008230
Bacteria;_;Fibrobacterota;_;Fibrobacteria;_;Fibrobacterales;_;Fibrobacteraceae	Otu002355	Otu002532	Otu003093	Otu005871	Otu006779	Otu007089	Otu007872	Otu008136	Otu008729	Otu009186	Otu011573
Bacteria;_;Fibrobacterota;_;Fibrobacteria;_;Fibrobacterales;_;Fibrobacterales_unclassified	Otu011211	Otu011213
Bacteria;_;Firmicutes;_;Bacilli;_;Acholeplasmatales;_;Acholeplasmataceae	Otu000049	Otu000789	Otu001028	Otu001262	Otu001567	Otu001609	Otu001766	Otu001951	Otu002401	Otu002446	Otu002561	Otu002700	Otu003065	Otu003125	Otu003656	Otu004048	Otu004463	Otu004487	Otu004738	Otu005044	Otu005529	Otu005815	Otu006023	Otu006272	Otu006278	Otu006776	Otu006856	Otu006923	Otu007097	Otu007271	Otu007799	Otu007824	Otu008732	Otu009087	Otu009469	Otu009845	Otu010396	Otu010443	Otu011429
Bacteria;_;Firmicutes;_;Bacilli;_;Bacillales;_;Bacillales_unclassified	Otu013025
Bacteria;_;Firmicutes;_;Bacilli;_;Bacillales;_;Planococcaceae	Otu001278	Otu006386	Otu006805	Otu007731	Otu008280	Otu008550
Bacteria;_;Firmicutes;_;Bacilli;_;Bacilli_unclassified;_;Bacilli_unclassified	Otu000038	Otu000059	Otu000323	Otu000472	Otu000738	Otu000922	Otu001075	Otu001209	Otu001296	Otu001301	Otu001748	Otu001941	Otu001998	Otu002255	Otu002292	Otu002698	Otu002797	Otu002801	Otu002823	Otu002967	Otu003249	Otu003280	Otu003368	Otu003481	Otu003543	Otu003605	Otu003619	Otu004045	Otu004089	Otu004327	Otu004498	Otu004564	Otu004652	Otu004820	Otu004885	Otu004887	Otu005016	Otu005029	Otu005208	Otu005221	Otu005295	Otu005321	Otu005363	Otu005378	Otu005442	Otu005489	Otu005647	Otu005925	Otu005947
Bacteria;_;Firmicutes;_;Bacilli;_;Erysipelotrichales;_;Erysipelatoclostridiaceae	Otu001376	Otu001554	Otu001644	Otu001749	Otu001893	Otu001950	Otu002269	Otu003485	Otu003809	Otu003959	Otu004129	Otu004173	Otu004446	Otu004689	Otu004824	Otu005087	Otu005222	Otu005311	Otu005348	Otu005537	Otu005670	Otu005974	Otu006066	Otu006523	Otu006833	Otu007290	Otu010349	Otu010743	Otu011515
Bacteria;_;Firmicutes;_;Bacilli;_;Erysipelotrichales;_;Erysipelotrichaceae	Otu000026	Otu001036	Otu001444	Otu001632	Otu001902	Otu002338	Otu003036	Otu003187	Otu003447	Otu004036	Otu004106	Otu004130	Otu004385	Otu005449	Otu005781	Otu006165	Otu006709	Otu006774	Otu007197	Otu007441	Otu007586	Otu007804	Otu008839	Otu009139	Otu009253	Otu009839	Otu009951	Otu010370	Otu011411	Otu012170	Otu012483	Otu012945
Bacteria;_;Firmicutes;_;Bacilli;_;Erysipelotrichales;_;Erysipelotrichales_unclassified	Otu002060	Otu002266	Otu003271	Otu003743	Otu003810	Otu003931	Otu004742	Otu005689	Otu007506	Otu007609	Otu008137	Otu010416	Otu010458	Otu010897	Otu011528	Otu011542	Otu011803	Otu012088	Otu013005	Otu013078
Bacteria;_;Firmicutes;_;Bacilli;_;Erysipelotrichales;_;uncultured	Otu003887	Otu009733
Bacteria;_;Firmicutes;_;Bacilli;_;Izemoplasmatales;_;Izemoplasmatales_fa	Otu000495	Otu001023	Otu001658	Otu001689	Otu001781	Otu002210	Otu002217	Otu002740	Otu003000	Otu003379	Otu003663	Otu003812	Otu003842	Otu004005	Otu004533	Otu005230	Otu006060	Otu006253	Otu006260	Otu006313	Otu006625	Otu006637	Otu007273	Otu009002	Otu009287	Otu009856	Otu010452
Bacteria;_;Firmicutes;_;Bacilli;_;Izemoplasmatales;_;Izemoplasmatales_unclassified	Otu003035
Bacteria;_;Firmicutes;_;Bacilli;_;Lactobacillales;_;Aerococcaceae	Otu000013	Otu000046	Otu000156	Otu000199	Otu000209	Otu000219	Otu000233	Otu000339	Otu000388	Otu000434	Otu000484	Otu000531	Otu000570	Otu000595	Otu000600	Otu000639	Otu000674	Otu000676	Otu000732	Otu000785	Otu000843	Otu000879	Otu000885	Otu001059	Otu001166	Otu001216	Otu001224	Otu001307	Otu001344	Otu001348	Otu001408	Otu001472	Otu001533	Otu001580	Otu001695	Otu001741	Otu001756	Otu001789	Otu001831	Otu001984	Otu002009	Otu002133	Otu002182	Otu002184	Otu002240	Otu002247	Otu002313	Otu002374	Otu002485
Bacteria;_;Firmicutes;_;Bacilli;_;Lactobacillales;_;Carnobacteriaceae	Otu000070	Otu000110	Otu000549	Otu000720	Otu001816	Otu001961	Otu002570	Otu003488	Otu004041	Otu004396	Otu004431	Otu005273	Otu005518	Otu005932	Otu006000	Otu006007	Otu007004	Otu007596	Otu007831	Otu007928	Otu008158	Otu008314	Otu008498	Otu008594	Otu008686	Otu009028	Otu009413	Otu009699	Otu009949	Otu010408	Otu010492	Otu010775	Otu010803	Otu010990	Otu011151	Otu011334	Otu011419	Otu011631	Otu011951	Otu012076	Otu012257	Otu012293	Otu012501	Otu012504	Otu012935	Otu013131
Bacteria;_;Firmicutes;_;Bacilli;_;Lactobacillales;_;Lactobacillaceae	Otu008939
Bacteria;_;Firmicutes;_;Bacilli;_;Lactobacillales;_;Lactobacillales_unclassified	Otu000001	Otu000010	Otu000023	Otu000024	Otu000029	Otu000128	Otu000186	Otu000241	Otu000265	Otu000343	Otu000395	Otu000450	Otu000474	Otu000518	Otu000544	Otu000563	Otu000579	Otu000582	Otu000601	Otu000625	Otu000670	Otu000735	Otu000780	Otu000805	Otu000854	Otu000943	Otu000972	Otu000987	Otu000989	Otu001054	Otu001092	Otu001142	Otu001167	Otu001170	Otu001210	Otu001215	Otu001276	Otu001333	Otu001347	Otu001377	Otu001383	Otu001390	Otu001403	Otu001447	Otu001530	Otu001537	Otu001676	Otu001769	Otu001807
Bacteria;_;Firmicutes;_;Bacilli;_;Lactobacillales;_;Streptococcaceae	Otu012928
Bacteria;_;Firmicutes;_;Bacilli;_;RF39;_;RF39_fa	Otu000327	Otu000338	Otu000587	Otu000668	Otu000669	Otu000689	Otu000693	Otu000711	Otu000715	Otu000725	Otu000729	Otu000763	Otu000767	Otu000796	Otu000820	Otu000836	Otu000837	Otu000846	Otu000888	Otu000897	Otu000903	Otu000924	Otu000933	Otu000980	Otu001011	Otu001047	Otu001072	Otu001118	Otu001128	Otu001213	Otu001260	Otu001295	Otu001321	Otu001352	Otu001378	Otu001394	Otu001426	Otu001517	Otu001539	Otu001544	Otu001557	Otu001559	Otu001579	Otu001606	Otu001657	Otu001670	Otu001717	Otu001834	Otu001847
Bacteria;_;Firmicutes;_;Bacilli;_;Staphylococcales;_;Staphylococcaceae	Otu001594
Bacteria;_;Firmicutes;_;Clostridia;_;Christensenellales;_;Christensenellaceae	Otu000180	Otu000181	Otu000185	Otu000195	Otu000216	Otu000234	Otu000236	Otu000243	Otu000302	Otu000330	Otu000361	Otu000362	Otu000404	Otu000442	Otu000494	Otu000504	Otu000537	Otu000545	Otu000564	Otu000571	Otu000613	Otu000631	Otu000654	Otu000673	Otu000719	Otu000742	Otu000759	Otu000772	Otu000784	Otu000792	Otu000818	Otu000839	Otu000841	Otu000845	Otu000855	Otu000871	Otu000893	Otu000976	Otu000983	Otu000984	Otu001010	Otu001013	Otu001026	Otu001074	Otu001085	Otu001091	Otu001098	Otu001117	Otu001139
Bacteria;_;Firmicutes;_;Clostridia;_;Clostridia_or;_;Clostridia_or_unclassified	Otu006694
Bacteria;_;Firmicutes;_;Clostridia;_;Clostridia_or;_;Hungateiclostridiaceae	Otu000045	Otu000228	Otu000244	Otu000252	Otu000271	Otu000281	Otu000452	Otu000512	Otu000532	Otu000630	Otu000655	Otu000665	Otu001089	Otu001237	Otu001418	Otu001645	Otu001790	Otu001891	Otu002610	Otu002640	Otu002708	Otu002863	Otu003232	Otu003357	Otu004234	Otu004478	Otu004486	Otu004575	Otu004708	Otu004804	Otu004919	Otu005023	Otu005056	Otu005145	Otu005151	Otu005175	Otu005205	Otu005317	Otu005618	Otu006057	Otu006380	Otu006388	Otu006421	Otu006466	Otu006489	Otu007095	Otu007231	Otu007561	Otu007669
Bacteria;_;Firmicutes;_;Clostridia;_;Clostridia_UCG-014;_;Clostridia_UCG-014_fa	Otu000303	Otu000360	Otu000368	Otu000429	Otu000440	Otu000462	Otu000471	Otu000491	Otu000698	Otu000736	Otu000794	Otu000803	Otu000827	Otu000955	Otu000973	Otu001046	Otu001049	Otu001082	Otu001096	Otu001097	Otu001169	Otu001184	Otu001189	Otu001214	Otu001332	Otu001388	Otu001424	Otu001436	Otu001448	Otu001452	Otu001478	Otu001485	Otu001739	Otu001740	Otu001880	Otu001924	Otu001947	Otu001958	Otu001978	Otu001982	Otu002005	Otu002015	Otu002018	Otu002021	Otu002023	Otu002094	Otu002127	Otu002131	Otu002216
Bacteria;_;Firmicutes;_;Clostridia;_;Clostridia_unclassified;_;Clostridia_unclassified	Otu000008	Otu000014	Otu000016	Otu000027	Otu000082	Otu000094	Otu000166	Otu000204	Otu000285	Otu000332	Otu000371	Otu000375	Otu000427	Otu000431	Otu000445	Otu000476	Otu000486	Otu000546	Otu000557	Otu000585	Otu000591	Otu000597	Otu000604	Otu000672	Otu000727	Otu000734	Otu000751	Otu000754	Otu000815	Otu000963	Otu001012	Otu001014	Otu001020	Otu001030	Otu001106	Otu001135	Otu001145	Otu001162	Otu001172	Otu001178	Otu001181	Otu001191	Otu001192	Otu001243	Otu001251	Otu001256	Otu001282	Otu001320	Otu001364
Bacteria;_;Firmicutes;_;Clostridia;_;Clostridia_vadinBB60_group;_;Clostridia_vadinBB60_group_fa	Otu000891	Otu001112	Otu001131	Otu001292	Otu001397	Otu001491	Otu001525	Otu001585	Otu001599	Otu001601	Otu002050	Otu002135	Otu002144	Otu002176	Otu002207	Otu002499	Otu002650	Otu002766	Otu002829	Otu002935	Otu002991	Otu003131	Otu003174	Otu003206	Otu003227	Otu003308	Otu003320	Otu003340	Otu003343	Otu003416	Otu003427	Otu003534	Otu003681	Otu003683	Otu003800	Otu003852	Otu003894	Otu003943	Otu003946	Otu003955	Otu004011	Otu004050	Otu004105	Otu004373	Otu004389	Otu004634	Otu004696	Otu004785	Otu004967
Bacteria;_;Firmicutes;_;Clostridia;_;Clostridiales;_;Clostridiaceae	Otu001069	Otu003270	Otu003661	Otu006731	Otu007408
Bacteria;_;Firmicutes;_;Clostridia;_;Clostridiales;_;uncultured	Otu005630
Bacteria;_;Firmicutes;_;Clostridia;_;Eubacteriales;_;Anaerofustaceae	Otu001705	Otu007791	Otu008792
Bacteria;_;Firmicutes;_;Clostridia;_;Eubacteriales;_;Eubacteriaceae	Otu007746	Otu008560
Bacteria;_;Firmicutes;_;Clostridia;_;Lachnospirales;_;Defluviitaleaceae	Otu000583	Otu001892	Otu009527	Otu010014	Otu012282
Bacteria;_;Firmicutes;_;Clostridia;_;Lachnospirales;_;Lachnospiraceae	Otu000092	Otu000095	Otu000134	Otu000139	Otu000152	Otu000167	Otu000190	Otu000215	Otu000231	Otu000240	Otu000251	Otu000267	Otu000280	Otu000287	Otu000288	Otu000291	Otu000317	Otu000350	Otu000436	Otu000441	Otu000444	Otu000457	Otu000458	Otu000475	Otu000477	Otu000509	Otu000511	Otu000526	Otu000534	Otu000538	Otu000542	Otu000553	Otu000567	Otu000599	Otu000656	Otu000662	Otu000683	Otu000705	Otu000721	Otu000741	Otu000753	Otu000755	Otu000766	Otu000779	Otu000783	Otu000791	Otu000813	Otu000816	Otu000823
Bacteria;_;Firmicutes;_;Clostridia;_;Lachnospirales;_;Lachnospirales_unclassified	Otu002363	Otu003015	Otu006282	Otu012401
Bacteria;_;Firmicutes;_;Clostridia;_;Monoglobales;_;Monoglobaceae	Otu000168	Otu000237	Otu000394	Otu000413	Otu000438	Otu000461	Otu000617	Otu000664	Otu000802	Otu000848	Otu000909	Otu000965	Otu000969	Otu001187	Otu001234	Otu001238	Otu001324	Otu001515	Otu001522	Otu001583	Otu001597	Otu001646	Otu001656	Otu001669	Otu001711	Otu001745	Otu001866	Otu001911	Otu002083	Otu002086	Otu002150	Otu002165	Otu002285	Otu002382	Otu002430	Otu002439	Otu002453	Otu002494	Otu002558	Otu002601	Otu002724	Otu002753	Otu002777	Otu002810	Otu002920	Otu002992	Otu003097	Otu003159	Otu003375
Bacteria;_;Firmicutes;_;Clostridia;_;Oscillospirales;_;Butyricicoccaceae	Otu000266	Otu000313	Otu000533	Otu000573	Otu000793	Otu000819	Otu001019	Otu001024	Otu001182	Otu001946	Otu002471	Otu003048	Otu003058	Otu003138	Otu004795	Otu005119	Otu006647	Otu007258	Otu007759	Otu007942	Otu008235	Otu008572	Otu009335	Otu010476	Otu010749	Otu011174	Otu011493	Otu012325	Otu013113
Bacteria;_;Firmicutes;_;Clostridia;_;Oscillospirales;_;Ethanoligenenaceae	Otu002450
Bacteria;_;Firmicutes;_;Clostridia;_;Oscillospirales;_;Oscillospiraceae	Otu000007	Otu000021	Otu000036	Otu000061	Otu000083	Otu000109	Otu000113	Otu000171	Otu000184	Otu000226	Otu000256	Otu000264	Otu000268	Otu000300	Otu000307	Otu000318	Otu000326	Otu000348	Otu000356	Otu000365	Otu000366	Otu000409	Otu000422	Otu000439	Otu000483	Otu000502	Otu000513	Otu000516	Otu000527	Otu000572	Otu000580	Otu000592	Otu000598	Otu000605	Otu000621	Otu000624	Otu000628	Otu000636	Otu000643	Otu000644	Otu000649	Otu000675	Otu000680	Otu000700	Otu000713	Otu000716	Otu000723	Otu000728	Otu000737
Bacteria;_;Firmicutes;_;Clostridia;_;Oscillospirales;_;Oscillospirales_fa	Otu000262	Otu000282	Otu000301	Otu000315	Otu000337	Otu000352	Otu000392	Otu000406	Otu000417	Otu000428	Otu000433	Otu000448	Otu000466	Otu000480	Otu000507	Otu000566	Otu000569	Otu000574	Otu000596	Otu000718	Otu000782	Otu000786	Otu000790	Otu000807	Otu000817	Otu000852	Otu000863	Otu000881	Otu000884	Otu000935	Otu000958	Otu000986	Otu001000	Otu001016	Otu001017	Otu001043	Otu001126	Otu001132	Otu001152	Otu001232	Otu001293	Otu001306	Otu001316	Otu001319	Otu001416	Otu001449	Otu001494	Otu001649	Otu001762
Bacteria;_;Firmicutes;_;Clostridia;_;Oscillospirales;_;Oscillospirales_unclassified	Otu000539	Otu000561	Otu000620	Otu000632	Otu000688	Otu000826	Otu001084	Otu001133	Otu001136	Otu001137	Otu001149	Otu001265	Otu001303	Otu001341	Otu001389	Otu001492	Otu001507	Otu001512	Otu001575	Otu001589	Otu001590	Otu001611	Otu001620	Otu001679	Otu001751	Otu001773	Otu001806	Otu001983	Otu002028	Otu002047	Otu002085	Otu002118	Otu002341	Otu002361	Otu002522	Otu002633	Otu002638	Otu002696	Otu002732	Otu002742	Otu002761	Otu002849	Otu002909	Otu002927	Otu003026	Otu003043	Otu003075	Otu003190	Otu003256
Bacteria;_;Firmicutes;_;Clostridia;_;Oscillospirales;_;Ruminococcaceae	Otu000136	Otu000151	Otu000158	Otu000160	Otu000174	Otu000207	Otu000212	Otu000255	Otu000309	Otu000310	Otu000321	Otu000328	Otu000378	Otu000379	Otu000403	Otu000408	Otu000423	Otu000426	Otu000446	Otu000468	Otu000497	Otu000510	Otu000547	Otu000550	Otu000588	Otu000609	Otu000612	Otu000618	Otu000626	Otu000638	Otu000647	Otu000660	Otu000666	Otu000671	Otu000686	Otu000775	Otu000777	Otu000824	Otu000877	Otu000907	Otu000911	Otu000928	Otu000941	Otu000964	Otu000967	Otu001022	Otu001052	Otu001094	Otu001105
Bacteria;_;Firmicutes;_;Clostridia;_;Oscillospirales;_;UCG-010	Otu000165	Otu000333	Otu000351	Otu000358	Otu000411	Otu000470	Otu000478	Otu000485	Otu000489	Otu000492	Otu000508	Otu000521	Otu000522	Otu000523	Otu000536	Otu000540	Otu000576	Otu000611	Otu000622	Otu000635	Otu000648	Otu000653	Otu000699	Otu000714	Otu000730	Otu000747	Otu000765	Otu000810	Otu000814	Otu000822	Otu000832	Otu000834	Otu000835	Otu000861	Otu000869	Otu000882	Otu000887	Otu000898	Otu000915	Otu000917	Otu000931	Otu000944	Otu000945	Otu000946	Otu000951	Otu000991	Otu000993	Otu000999	Otu001007
Bacteria;_;Firmicutes;_;Clostridia;_;Oscillospirales;_;UCG-011	Otu003836	Otu004149	Otu004941	Otu005942	Otu007046	Otu008068	Otu009675	Otu010008	Otu011743
Bacteria;_;Firmicutes;_;Clostridia;_;Oscillospirales;_;uncultured	Otu007328	Otu007401
Bacteria;_;Firmicutes;_;Clostridia;_;Peptococcales;_;Peptococcaceae	Otu000844	Otu001038	Otu001334	Otu001879	Otu002415	Otu002755	Otu003458	Otu004259	Otu004711	Otu005036	Otu005676	Otu006520	Otu006689	Otu011321	Otu012123	Otu012485
Bacteria;_;Firmicutes;_;Clostridia;_;Peptostreptococcales-Tissierellales;_;Anaerovoracaceae	Otu000308	Otu000410	Otu000615	Otu000646	Otu000678	Otu000998	Otu001067	Otu001422	Otu001653	Otu001736	Otu001843	Otu002125	Otu002227	Otu002260	Otu002324	Otu002399	Otu002563	Otu002577	Otu002617	Otu002658	Otu002703	Otu002725	Otu002839	Otu003124	Otu003667	Otu004092	Otu004121	Otu004184	Otu004293	Otu004299	Otu004605	Otu004963	Otu005109	Otu005255	Otu005366	Otu005392	Otu005662	Otu005704	Otu005756	Otu005913	Otu005933	Otu006033	Otu006562	Otu007013	Otu007399	Otu008738	Otu008878	Otu009305	Otu009365
Bacteria;_;Firmicutes;_;Clostridia;_;Peptostreptococcales-Tissierellales;_;Peptostreptococcaceae	Otu000575	Otu000865	Otu001629	Otu003167	Otu003198	Otu003928	Otu010073	Otu012358	Otu012822
Bacteria;_;Firmicutes;_;Clostridia;_;Peptostreptococcales-Tissierellales;_;Peptostreptococcales-Tissierellales_fa	Otu000002	Otu000006	Otu000012	Otu000018	Otu000019	Otu000022	Otu000039	Otu000068	Otu000079	Otu000175	Otu000214	Otu000257	Otu000263	Otu000505	Otu000530	Otu000682	Otu000758	Otu000770	Otu000806	Otu000853	Otu000895	Otu000953	Otu001037	Otu001051	Otu001063	Otu001125	Otu001212	Otu001245	Otu001257	Otu001266	Otu001275	Otu001294	Otu001398	Otu001489	Otu001498	Otu001526	Otu001527	Otu001570	Otu001596	Otu001691	Otu001716	Otu001728	Otu001734	Otu001771	Otu001818	Otu001819	Otu001901	Otu001904	Otu001936
Bacteria;_;Firmicutes;_;Clostridia;_;Peptostreptococcales-Tissierellales;_;Peptostreptococcales-Tissierellales_unclassified	Otu000773	Otu001291	Otu001777	Otu002045	Otu002775	Otu003008	Otu006533	Otu007311	Otu007620	Otu008111	Otu008678	Otu008700	Otu009020	Otu010611	Otu011162	Otu011430	Otu011642
Bacteria;_;Firmicutes;_;Clostridia;_;uncultured;_;uncultured_fa	Otu001396	Otu001581	Otu002529	Otu002586	Otu002754	Otu002898	Otu002912	Otu003741	Otu003965	Otu004747	Otu008260	Otu009176	Otu010312	Otu013002
Bacteria;_;Firmicutes;_;Firmicutes_unclassified;_;Firmicutes_unclassified;_;Firmicutes_unclassified	Otu000051	Otu000064	Otu000072	Otu000111	Otu000140	Otu000279	Otu000407	Otu000465	Otu000578	Otu000661	Otu000778	Otu000876	Otu000894	Otu000938	Otu000947	Otu001056	Otu001070	Otu001119	Otu001159	Otu001241	Otu001267	Otu001335	Otu001439	Otu001560	Otu001604	Otu001636	Otu001757	Otu001794	Otu001813	Otu001826	Otu001871	Otu001943	Otu002012	Otu002130	Otu002147	Otu002261	Otu002327	Otu002346	Otu002425	Otu002548	Otu002665	Otu002709	Otu002789	Otu002864	Otu003003	Otu003066	Otu003079	Otu003100	Otu003146
Bacteria;_;Firmicutes;_;Negativicutes;_;Acidaminococcales;_;Acidaminococcaceae	Otu000071	Otu002433	Otu004366	Otu004811	Otu005231	Otu005232	Otu006752	Otu007379	Otu008035	Otu011225	Otu011467	Otu011469	Otu012683	Otu012753	Otu013197
Bacteria;_;Firmicutes;_;Negativicutes;_;Negativicutes_unclassified;_;Negativicutes_unclassified	Otu008073
Bacteria;_;Firmicutes;_;Negativicutes;_;Veillonellales-Selenomonadales;_;uncultured	Otu002229	Otu010054
Bacteria;_;Firmicutes;_;Syntrophomonadia;_;Syntrophomonadales;_;Syntrophomonadaceae	Otu011959
Bacteria;_;Fusobacteriota;_;Fusobacteriia;_;Fusobacteriales;_;Fusobacteriaceae	Otu000316	Otu001437	Otu010150	Otu011775	Otu012335
Bacteria;_;Fusobacteriota;_;Fusobacteriia;_;Fusobacteriales;_;Leptotrichiaceae	Otu000031	Otu000116	Otu000144	Otu000821	Otu002309	Otu002597	Otu003864	Otu003878	Otu003985	Otu004161	Otu004283	Otu004502	Otu004851	Otu005161	Otu005312	Otu005837	Otu005849	Otu005930	Otu006343	Otu006686	Otu006797	Otu006822	Otu007215	Otu007331	Otu007362	Otu007365	Otu007754	Otu007797	Otu008613	Otu008687	Otu009194	Otu009265	Otu010020	Otu010030	Otu010212	Otu011019	Otu011080	Otu011626	Otu011665	Otu011704	Otu012362	Otu012524
Bacteria;_;Patescibacteria;_;Saccharimonadia;_;Saccharimonadales;_;Saccharimonadaceae	Otu001635	Otu001725
Bacteria;_;Planctomycetota;_;Planctomycetes;_;Pirellulales;_;Pirellulaceae	Otu001446	Otu001464	Otu003306	Otu010144	Otu011606
Bacteria;_;Proteobacteria;_;Alphaproteobacteria;_;Alphaproteobacteria_unclassified;_;Alphaproteobacteria_unclassified	Otu001423	Otu001429	Otu001999	Otu002197	Otu002630	Otu002672	Otu003787	Otu003960	Otu004588	Otu006419	Otu006657	Otu006746	Otu007762	Otu008528	Otu009916	Otu010093
Bacteria;_;Proteobacteria;_;Alphaproteobacteria;_;Caulobacterales;_;Caulobacteraceae	Otu011061
Bacteria;_;Proteobacteria;_;Alphaproteobacteria;_;Paracaedibacterales;_;Paracaedibacteraceae	Otu004438	Otu005340	Otu007815
Bacteria;_;Proteobacteria;_;Alphaproteobacteria;_;Rhodobacterales;_;Rhodobacteraceae	Otu001506	Otu007130
Bacteria;_;Proteobacteria;_;Alphaproteobacteria;_;Rhodospirillales;_;Rhodospirillales_unclassified	Otu005347	Otu005851	Otu006394	Otu006884	Otu008425	Otu008820	Otu008911
Bacteria;_;Proteobacteria;_;Alphaproteobacteria;_;Rhodospirillales;_;uncultured	Otu000558	Otu000565	Otu000774	Otu000899	Otu000919	Otu000923	Otu000926	Otu000930	Otu001090	Otu001156	Otu001207	Otu001339	Otu001412	Otu001435	Otu001469	Otu001683	Otu001928	Otu001988	Otu002017	Otu002100	Otu002119	Otu002142	Otu002169	Otu002230	Otu002688	Otu002697	Otu002878	Otu002903	Otu003050	Otu003074	Otu003259	Otu003298	Otu003552	Otu003568	Otu003616	Otu003692	Otu003693	Otu003751	Otu003753	Otu003758	Otu003917	Otu003925	Otu003961	Otu004172	Otu004340	Otu004392	Otu004511	Otu004704	Otu004839
Bacteria;_;Proteobacteria;_;Alphaproteobacteria;_;Rickettsiales;_;uncultured	Otu000704	Otu002890	Otu004266	Otu008258	Otu010633
Bacteria;_;Proteobacteria;_;Gammaproteobacteria;_;Aeromonadales;_;Succinivibrionaceae	Otu001477	Otu004570	Otu004653	Otu008182
Bacteria;_;Proteobacteria;_;Gammaproteobacteria;_;Alteromonadales;_;uncultured	Otu012752
Bacteria;_;Proteobacteria;_;Gammaproteobacteria;_;Burkholderiales;_;Burkholderiales_unclassified	Otu004203
Bacteria;_;Proteobacteria;_;Gammaproteobacteria;_;Burkholderiales;_;Comamonadaceae	Otu005538
Bacteria;_;Proteobacteria;_;Gammaproteobacteria;_;Burkholderiales;_;Oxalobacteraceae	Otu003595	Otu012923
Bacteria;_;Proteobacteria;_;Gammaproteobacteria;_;Burkholderiales;_;Sutterellaceae	Otu000390	Otu002806	Otu007841
Bacteria;_;Proteobacteria;_;Gammaproteobacteria;_;Gammaproteobacteria_unclassified;_;Gammaproteobacteria_unclassified	Otu005646
Bacteria;_;Proteobacteria;_;Gammaproteobacteria;_;Pasteurellales;_;Pasteurellaceae	Otu000224	Otu003777	Otu006259	Otu008505	Otu009183
Bacteria;_;Proteobacteria;_;Gammaproteobacteria;_;Pseudomonadales;_;Moraxellaceae	Otu006396
Bacteria;_;Proteobacteria;_;Gammaproteobacteria;_;Pseudomonadales;_;Pseudomonadaceae	Otu007945	Otu008357	Otu009834	Otu012054	Otu012908
Bacteria;_;Proteobacteria;_;Gammaproteobacteria;_;Vibrionales;_;Vibrionaceae	Otu008715
Bacteria;_;Proteobacteria;_;Gammaproteobacteria;_;Xanthomonadales;_;Xanthomonadaceae	Otu009712
Bacteria;_;Proteobacteria;_;Proteobacteria_unclassified;_;Proteobacteria_unclassified;_;Proteobacteria_unclassified	Otu002957	Otu004057	Otu004512	Otu008569	Otu010363	Otu010956
Bacteria;_;Spirochaetota;_;Spirochaetia;_;Spirochaetales;_;Spirochaetaceae	Otu000004	Otu000034	Otu000053	Otu000121	Otu000123	Otu000161	Otu000162	Otu000197	Otu000205	Otu000253	Otu000260	Otu000305	Otu000464	Otu000555	Otu000633	Otu000658	Otu000696	Otu001003	Otu001021	Otu001044	Otu001221	Otu001249	Otu001274	Otu001281	Otu001304	Otu001308	Otu001404	Otu001718	Otu001991	Otu002356	Otu002373	Otu002505	Otu002531	Otu002644	Otu002681	Otu002750	Otu002885	Otu002916	Otu003044	Otu003150	Otu003497	Otu003598	Otu003700	Otu003725	Otu003727	Otu003728	Otu004022	Otu004097	Otu004145
Bacteria;_;Verrucomicrobiota;_;Kiritimatiellae;_;WCHB1-41;_;WCHB1-41_fa	Otu000135	Otu000914	Otu001195	Otu001268	Otu001342	Otu001640	Otu002482	Otu002788	Otu003266	Otu003654	Otu003721	Otu003779	Otu004301	Otu004712	Otu005156	Otu005215	Otu005282	Otu005465	Otu005735	Otu006914	Otu007075	Otu007535	Otu007603	Otu007805	Otu007887	Otu008627	Otu008628	Otu008634	Otu009753	Otu010639	Otu010640	Otu010641	Otu011297	Otu011310	Otu011328	Otu011649	Otu011863	Otu012599
Bacteria;_;Verrucomicrobiota;_;Lentisphaeria;_;Oligosphaerales;_;Oligosphaeraceae	Otu004523
Bacteria;_;Verrucomicrobiota;_;Lentisphaeria;_;Victivallales;_;vadinBE97	Otu002120	Otu004546	Otu004594	Otu005982	Otu009031	Otu011207
Bacteria;_;Verrucomicrobiota;_;Lentisphaeria;_;Victivallales;_;Victivallaceae	Otu001297	Otu001643	Otu001715	Otu002657	Otu002852	Otu003326	Otu004978	Otu005426	Otu005937	Otu006254	Otu007217	Otu007343	Otu007344	Otu007709	Otu008583	Otu009075	Otu010521	Otu011230	Otu011432	Otu011452	Otu011454	Otu011458
Bacteria;_;Verrucomicrobiota;_;Lentisphaeria;_;Victivallales;_;Victivallales_unclassified	Otu003096	Otu007861	Otu011442
Bacteria;_;Verrucomicrobiota;_;Verrucomicrobiae;_;Opitutales;_;Puniceicoccaceae	Otu002977	Otu004211	Otu008887	Otu012544
Bacteria;_;Verrucomicrobiota;_;Verrucomicrobiae;_;Verrucomicrobiae_unclassified;_;Verrucomicrobiae_unclassified	Otu009061	Otu011691
Bacteria;_;Verrucomicrobiota;_;Verrucomicrobiae;_;Verrucomicrobiales;_;Akkermansiaceae	Otu000273	Otu000740	Otu000811	Otu000912	Otu001185	Otu001287	Otu001420	Otu002648	Otu003551	Otu003953	Otu004422	Otu004703	Otu004713	Otu004722	Otu005298	Otu009397	Otu012792
[truncated: 923 more columns]

## Sheet: Genera
Taxa	Vaginal Relative Abundance	Fecal Relative Abundance
Firmicutes_Bacilli_Lactobacillales_Lactobacillales_unclassified_Lactobacillales_unclassified	0.183991	0.000118546
Firmicutes_Clostridia_Peptostreptococcales-Tissierellales_Peptostreptococcales-Tissierellales_fa_Peptostreptococcales-Tissierellales_fa_unclassified	0.133074	0.000154089
Bacteroidota_Bacteroidia_Bacteroidales_Bacteroidales_unclassified_Bacteroidales_unclassified	0.130912	0.0299554
Spirochaetota_Spirochaetia_Spirochaetales_Spirochaetaceae_Spirochaetaceae_unclassified	0.047548	5.27808e-05
Firmicutes_Clostridia_Peptostreptococcales-Tissierellales_Peptostreptococcales-Tissierellales_fa_W5053	0.0398464	3.38409e-05
Firmicutes_Clostridia_Oscillospirales_Oscillospiraceae_UCG-005	0.000260133	0.126784
Firmicutes_Clostridia_Clostridia_unclassified_Clostridia_unclassified_Clostridia_unclassified	0.0935164	0.0182326
Actinobacteriota_Actinobacteria_Actinomycetales_Actinomycetaceae_Trueperella	0.0295817	1.81329e-05
Actinobacteriota_Actinobacteria_Actinobacteria_unclassified_Actinobacteria_unclassified_Actinobacteria_unclassified	0.0336845	0.000144663
Firmicutes_Bacilli_Lactobacillales_Aerococcaceae_Aerococcaceae_unclassified	0.0372077	2.38273e-05
Bacteroidota_Bacteroidia_Bacteroidales_p-251-o5_p-251-o5_ge	1.57174e-05	0.0305521
Firmicutes_Clostridia_Peptostreptococcales-Tissierellales_Peptostreptococcales-Tissierellales_fa_Anaerococcus	0.0214912	8.65779e-06
Bacteria_unclassified_Bacteria_unclassified_Bacteria_unclassified_Bacteria_unclassified_Bacteria_unclassified	0.0775892	0.00861685
Firmicutes_Clostridia_Peptostreptococcales-Tissierellales_Peptostreptococcales-Tissierellales_fa_Helcococcus	0.0177124	1.52338e-05
Firmicutes_Bacilli_Erysipelotrichales_Erysipelotrichaceae_Erysipelotrichaceae_unclassified	0.0131987	0.00066015
Bacteroidota_Bacteroidia_Bacteroidales_Prevotellaceae_Prevotellaceae_UCG-001	1.89053e-05	0.0288364
Fusobacteriota_Fusobacteriia_Fusobacteriales_Leptotrichiaceae_Leptotrichiaceae_unclassified	0.0157326	5.27614e-06
Bacteroidota_Bacteroidia_Bacteroidales_Rikenellaceae_Rikenellaceae_RC9_gut_group	8.73662e-05	0.108829
Bacteroidota_Bacteroidia_Bacteroidales_Prevotellaceae_Prevotellaceae_UCG-004	2.39907e-05	0.0518836
Spirochaetota_Spirochaetia_Spirochaetales_Spirochaetaceae_Treponema	0.0136092	0.0246882
Bacteroidota_Bacteroidia_Bacteroidales_Bacteroidaceae_Bacteroides	5.11413e-05	0.058374
Firmicutes_Bacilli_Bacilli_unclassified_Bacilli_unclassified_Bacilli_unclassified	0.0152512	0.00108083
Actinobacteriota_Actinobacteria_Corynebacteriales_Corynebacteriales_unclassified_Corynebacteriales_unclassified	0.00936778	8.71939e-07
Bacteroidota_Bacteroidia_Bacteroidales_p-2534-18B5_gut_group_p-2534-18B5_gut_group_ge	6.75244e-06	0.0101395
Firmicutes_Clostridia_Clostridia_or_Hungateiclostridiaceae_Fastidiosipila	0.00824827	8.67812e-06
Firmicutes_Bacilli_Lactobacillales_Aerococcaceae_Facklamia	0.00821701	9.03512e-06
Firmicutes_Bacilli_Acholeplasmatales_Acholeplasmataceae_Acholeplasmataceae_unclassified	0.00547149	0.000667499
Firmicutes_Firmicutes_unclassified_Firmicutes_unclassified_Firmicutes_unclassified_Firmicutes_unclassified	0.0229268	0.00361217
Bacteroidota_Bacteroidia_Bacteroidales_Prevotellaceae_Prevotellaceae_unclassified	1.06271e-05	0.0213345
Campilobacterota_Campylobacteria_Campylobacterales_Campylobacteraceae_Campylobacter	0.00760648	1.74388e-06
Bacteroidota_Bacteroidia_Bacteroidia_unclassified_Bacteroidia_unclassified_Bacteroidia_unclassified	0.00540922	0.0154174
Firmicutes_Bacilli_Lactobacillales_Carnobacteriaceae_Carnobacteriaceae_unclassified	0.00451533	3.92373e-06
Firmicutes_Negativicutes_Acidaminococcales_Acidaminococcaceae_Phascolarctobacterium	6.97324e-06	0.00604546
Bacteroidota_Bacteroidia_Bacteroidales_Rikenellaceae_Alistipes	3.59332e-05	0.033772
Bacteroidota_Bacteroidia_Bacteroidales_Bacteroidales_RF16_group_Bacteroidales_RF16_group_ge	1.43672e-05	0.0167337
Firmicutes_Clostridia_Lachnospirales_Lachnospiraceae_Lachnospiraceae_unclassified	0.000101486	0.0630894
Bacteroidota_Bacteroidia_Flavobacteriales_Weeksellaceae_Bergeyella	0.00322454	1.30791e-06
Bacteroidota_Bacteroidia_Bacteroidales_Prevotellaceae_Prevotellaceae_UCG-003	1.05717e-05	0.0138467
Firmicutes_Bacilli_Lactobacillales_Carnobacteriaceae_Atopostipes	0.00359463	2.17419e-06
Bacteroidota_Bacteroidia_Bacteroidales_uncultured_uncultured_ge	5.88507e-06	0.0121912
Firmicutes_Clostridia_Oscillospirales_Oscillospiraceae_UCG-002	1.608e-05	0.00603696
Actinobacteriota_Actinobacteria_Corynebacteriales_Corynebacteriaceae_Corynebacterium	0.00265298	1.30791e-06
Bacteroidota_Bacteroidia_Bacteroidales_M2PB4-65_termite_group_M2PB4-65_termite_group_ge	1.99526e-06	0.00283113
Verrucomicrobiota_Kiritimatiellae_WCHB1-41_WCHB1-41_fa_WCHB1-41_ge	3.21281e-06	0.0037802
Firmicutes_Clostridia_Oscillospirales_Ruminococcaceae_uncultured	1.43059e-05	0.0108005
Fusobacteriota_Fusobacteriia_Fusobacteriales_Leptotrichiaceae_Leptotrichia	0.00155484	3.31037e-05
Bacteroidota_Bacteroidia_Bacteroidales_Bacteroidales_UCG-001_Bacteroidales_UCG-001_ge	2.041e-06	0.00384558
Bacteroidota_Bacteroidia_Bacteroidales_Dysgonomonadaceae_Dysgonomonadaceae_unclassified	0.00177969	1.30791e-06
Firmicutes_Clostridia_Oscillospirales_Ruminococcaceae_Ruminococcaceae_unclassified	7.99633e-06	0.00694222
Firmicutes_Clostridia_Oscillospirales_Ruminococcaceae_Ruminococcus	2.57096e-05	0.0195093
Firmicutes_Clostridia_Oscillospirales_UCG-010_UCG-010_ge	5.94087e-05	0.0433511
Firmicutes_Clostridia_Monoglobales_Monoglobaceae_Monoglobus	1.11108e-05	0.0116597
Bacteroidota_Bacteroidia_Bacteroidales_Rikenellaceae_Rikenellaceae_unclassified	4.12708e-06	0.00471745
Firmicutes_Clostridia_Peptostreptococcales-Tissierellales_Peptostreptococcales-Tissierellales_fa_Murdochiella	0.00163867	5.24375e-06
Bacteroidota_Bacteroidia_Bacteroidales_Rikenellaceae_dgA-11_gut_group	2.94653e-06	0.00694091
Firmicutes_Clostridia_Christensenellales_Christensenellaceae_Christensenellaceae_R-7_group	6.81712e-05	0.0350743
Firmicutes_Clostridia_Oscillospirales_Oscillospiraceae_NK4A214_group	5.4655e-06	0.00429074
Firmicutes_Clostridia_Oscillospirales_Ruminococcaceae_Ruminococcaceae_ge	3.8573e-06	0.0042424
Cyanobacteria_Vampirivibrionia_Gastranaerophilales_Gastranaerophilales_fa_Gastranaerophilales_ge	4.08854e-06	0.00688629
Proteobacteria_Gammaproteobacteria_Pasteurellales_Pasteurellaceae_Pasteurellaceae_unclassified	0.00105026	4.3597e-07
Firmicutes_Clostridia_Clostridia_or_Hungateiclostridiaceae_Hungateiclostridiaceae_unclassified	0.00269462	0.00142111
Firmicutes_Clostridia_Lachnospirales_Lachnospiraceae_Agathobacter	5.0865e-06	0.00141855
Firmicutes_Clostridia_Clostridia_or_Hungateiclostridiaceae_Saccharofermentans	1.36961e-06	0.00141779
Firmicutes_Clostridia_Oscillospirales_Oscillospirales_fa_Oscillospirales_ge	2.09167e-05	0.0210416
Firmicutes_Clostridia_Oscillospirales_Butyricicoccaceae_UCG-009	4.99932e-06	0.00436427
Firmicutes_Clostridia_Clostridia_or_Hungateiclostridiaceae_Ruminiclostridium	1.17879e-06	0.00109644
Verrucomicrobiota_Verrucomicrobiae_Verrucomicrobiales_Akkermansiaceae_Akkermansia	1.16464e-06	0.00261342
Euryarchaeota_Methanobacteria_Methanobacteriales_Methanobacteriaceae_Methanobrevibacter	6.20846e-06	0.00274304
Bacteroidota_Bacteroidia_Bacteroidales_Paludibacteraceae_uncultured	5.84229e-07	0.00178535
Firmicutes_Clostridia_Clostridia_UCG-014_Clostridia_UCG-014_fa_Clostridia_UCG-014_ge	1.26898e-05	0.0145196
Firmicutes_Clostridia_Peptostreptococcales-Tissierellales_Anaerovoracaceae_Family_XIII_AD3011_group	2.86364e-06	0.00183172
Fusobacteriota_Fusobacteriia_Fusobacteriales_Fusobacteriaceae_Fusobacterium	0.000777669	4.35961e-07
Firmicutes_Clostridia_Oscillospirales_Oscillospiraceae_Oscillospiraceae_unclassified	1.28503e-05	0.0111342
Firmicutes_Clostridia_Oscillospirales_Oscillospiraceae_Oscillibacter	2.33692e-06	0.0029897
Firmicutes_Bacilli_RF39_RF39_fa_RF39_ge	1.87212e-05	0.017154
Bacteroidota_Bacteroidia_Bacteroidales_Marinifilaceae_Odoribacter	5.84229e-07	0.00109807
Halobacterota_Methanomicrobia_Methanomicrobiales_Methanocorpusculaceae_Methanocorpusculum	2.77233e-06	0.000909837
Bacteroidota_Bacteroidia_Bacteroidales_Prevotellaceae_Alloprevotella	2.44799e-06	0.00419995
Firmicutes_Clostridia_Oscillospirales_Ruminococcaceae_Candidatus_Soleaferrea	1.16846e-06	0.00104153
Bacteroidota_Bacteroidia_Bacteroidales_F082_F082_ge	5.84229e-07	0.000846228
Proteobacteria_Gammaproteobacteria_Burkholderiales_Sutterellaceae_Parasutterella	1.25172e-06	0.000714629
Desulfobacterota_Desulfovibrionia_Desulfovibrionales_Desulfovibrionaceae_Mailhella	1.75269e-06	0.00125573
Firmicutes_Clostridia_Peptostreptococcales-Tissierellales_Anaerovoracaceae_Anaerovorax	2.92114e-07	0.000724215
Firmicutes_Clostridia_Lachnospirales_Lachnospiraceae_Dorea	3.18258e-06	0.0013446
Firmicutes_Clostridia_Lachnospirales_Lachnospiraceae_Lachnospiraceae_FCS020_group	3.2537e-06	0.000745023
Bacteroidota_Bacteroidia_Bacteroidales_Rikenellaceae_hoa5-07d05_gut_group	2.92114e-07	0.000567154
Firmicutes_Bacilli_Lactobacillales_Aerococcaceae_Ignavigranum	0.000701836	1.68811e-06
Firmicutes_Bacilli_Izemoplasmatales_Izemoplasmatales_fa_Izemoplasmatales_ge	1.46057e-06	0.00158963
Firmicutes_Clostridia_Oscillospirales_Oscillospiraceae_uncultured	5.84229e-07	0.000620232
Firmicutes_Clostridia_Oscillospirales_Oscillospirales_unclassified_Oscillospirales_unclassified	6.57636e-06	0.00794112
Proteobacteria_Alphaproteobacteria_Rhodospirillales_uncultured_uncultured_ge	4.90425e-06	0.00502879
Bacteroidota_Bacteroidia_Bacteroidales_Muribaculaceae_Muribaculaceae_ge	8.76343e-07	0.00129481
Firmicutes_Clostridia_Peptostreptococcales-Tissierellales_Peptostreptococcaceae_Peptostreptococcaceae_unclassified	1.95397e-05	0.000385342
Firmicutes_Clostridia_Lachnospirales_Defluviitaleaceae_Defluviitaleaceae_UCG-011	2.32984e-06	0.000525654
Bacteroidota_Bacteroidia_Bacteroidales_Muribaculaceae_Muribaculaceae_unclassified	5.84229e-07	0.00120827
Firmicutes_Clostridia_Peptostreptococcales-Tissierellales_Anaerovoracaceae_Mogibacterium	2.93128e-06	0.000621541
Firmicutes_Clostridia_Oscillospirales_Ruminococcaceae_Negativibacillus	2.92114e-07	0.000415272
Firmicutes_Clostridia_Oscillospirales_Oscillospiraceae_Colidextribacter	5.84229e-07	0.000504148
Firmicutes_Clostridia_Peptostreptococcales-Tissierellales_Anaerovoracaceae_Anaerovoracaceae_ge	3.27546e-06	0.000867514
Firmicutes_Clostridia_Lachnospirales_Lachnospiraceae_Lachnospiraceae_AC2044_group	2.92114e-07	0.000431395
Firmicutes_Clostridia_Oscillospirales_Oscillospiraceae_UCG-007	1.45867e-10	0.000453393
Firmicutes_Clostridia_Lachnospirales_Lachnospiraceae_Roseburia	2.92114e-07	0.000458898
Proteobacteria_Alphaproteobacteria_Rickettsiales_uncultured_uncultured_ge	1.13125e-10	0.000412152
Bacteroidota_Bacteroidia_Bacteroidales_Porphyromonadaceae_Porphyromonas	0.000793371	4.3597e-07
Firmicutes_Clostridia_Lachnospirales_Lachnospiraceae_Lachnospiraceae_UCG-010	2.92114e-07	0.000591539
Firmicutes_Clostridia_Oscillospirales_Oscillospiraceae_Flavonifractor	1.73812e-06	0.000426342
Firmicutes_Clostridia_Peptostreptococcales-Tissierellales_Peptostreptococcales-Tissierellales_unclassified_Peptostreptococcales-Tissierellales_unclassified	0.000257795	0.000385305
Firmicutes_Clostridia_Oscillospirales_Oscillospirales_fa_Hydrogenoanaerobacterium	2.92114e-07	0.000628287
Fusobacteriota_Fusobacteriia_Fusobacteriales_Leptotrichiaceae_Caviibacter	0.000198005	2.02948e-13
Elusimicrobiota_Elusimicrobia_Elusimicrobiales_Elusimicrobiaceae_Elusimicrobium	2.92114e-07	0.000647619
Firmicutes_Clostridia_Peptococcales_Peptococcaceae_uncultured	1.08832e-10	0.000922971
Bacteroidota_Bacteroidia_Bacteroidales_Barnesiellaceae_uncultured	5.84229e-07	0.0012504
Firmicutes_Clostridia_Peptostreptococcales-Tissierellales_Peptostreptococcaceae_Paeniclostridium	7.47568e-06	0.000236079
Actinobacteriota_Actinobacteria_Actinomycetales_Actinomycetaceae_Actinomycetaceae_ge	0.000209699	8.71939e-07
Bacteroidota_Bacteroidia_Bacteroidales_Tannerellaceae_Parabacteroides	1.82528e-06	0.0003098
Firmicutes_Clostridia_Clostridia_vadinBB60_group_Clostridia_vadinBB60_group_fa_Clostridia_vadinBB60_group_ge	3.81162e-06	0.0036331
Firmicutes_Clostridia_Lachnospirales_Lachnospiraceae_Lachnospiraceae_NK4B4_group	2.93197e-16	0.000293972
Euryarchaeota_Methanobacteria_Methanobacteriales_Methanobacteriaceae_Methanosphaera	2.92114e-07	0.00021991
Firmicutes_Clostridia_Lachnospirales_Lachnospiraceae_Lachnospira	2.92114e-07	0.000246246
Firmicutes_Clostridia_Clostridiales_Clostridiaceae_Clostridium_sensu_stricto_1	2.78698e-05	0.000231774
Firmicutes_Clostridia_Lachnospirales_Lachnospiraceae_Anaerosporobacter	1.98302e-11	0.000224391
Firmicutes_Clostridia_Lachnospirales_Lachnospiraceae_Lachnospiraceae_NK3A20_group	5.84229e-07	0.000123269
Spirochaetota_Spirochaetia_Spirochaetales_Spirochaetaceae_GWE2-31-10	4.06494e-11	0.000162677
Actinobacteriota_Actinobacteria_Propionibacteriales_Propionibacteriaceae_Propionibacteriaceae_unclassified	0.000156996	4.3597e-07
Firmicutes_Bacilli_Acholeplasmatales_Acholeplasmataceae_Anaeroplasma	8.76343e-07	0.000631126
Firmicutes_Clostridia_Lachnospirales_Lachnospiraceae_Frisingicoccus	8.76343e-07	0.000132872
Firmicutes_Bacilli_Bacillales_Planococcaceae_Planococcaceae_unclassified	9.00069e-05	7.36827e-05
Verrucomicrobiota_Lentisphaeria_Victivallales_Victivallaceae_Victivallaceae_ge	8.76343e-07	0.000451542
Spirochaetota_Spirochaetia_Spirochaetales_Spirochaetaceae_Sediminispirochaeta	2.28997e-11	0.000143856
Firmicutes_Clostridia_Oscillospirales_Ruminococcaceae_Incertae_Sedis	1.2789e-06	0.000542832
Firmicutes_Bacilli_Erysipelotrichales_Erysipelatoclostridiaceae_Erysipelatoclostridiaceae_unclassified	2.25671e-06	0.000425011
Firmicutes_Clostridia_uncultured_uncultured_fa_uncultured_ge	3.85459e-12	0.000552645
Thermoplasmatota_Thermoplasmata_Methanomassiliicoccales_Methanomethylophilaceae_uncultured	2.92114e-07	0.000219357
Proteobacteria_Alphaproteobacteria_Alphaproteobacteria_unclassified_Alphaproteobacteria_unclassified_Alphaproteobacteria_unclassified	8.76343e-07	0.000630907
Planctomycetota_Planctomycetes_Pirellulales_Pirellulaceae_Pirellulaceae_unclassified	3.82536e-06	0.000153898
Planctomycetota_Planctomycetes_Pirellulales_Pirellulaceae_p-1088-a5_gut_group	9.59636e-07	0.00012518
Proteobacteria_Gammaproteobacteria_Aeromonadales_Succinivibrionaceae_Ruminobacter	5.84229e-07	0.000102125
Firmicutes_Clostridia_Lachnospirales_Lachnospiraceae_Lachnospiraceae_UCG-008	1.29406e-06	0.000128463
Actinobacteriota_Actinobacteria_Actinomycetales_Actinomycetaceae_Arcanobacterium	1.47122e-05	7.40358e-05
Proteobacteria_Alphaproteobacteria_Rhodobacterales_Rhodobacteraceae_Paracoccus	7.06033e-06	3.52691e-13
Desulfobacterota_Desulfovibrionia_Desulfovibrionales_Desulfovibrionaceae_Bilophila	4.91771e-17	0.000118634
Firmicutes_Bacilli_Erysipelotrichales_Erysipelatoclostridiaceae_Erysipelatoclostridium	1.47779e-13	0.000114795
Firmicutes_Bacilli_Staphylococcales_Staphylococcaceae_Jeotgalicoccus	2.95039e-05	5.93709e-06
Actinobacteriota_Coriobacteriia_Coriobacteriales_Eggerthellaceae_DNF00809	1.01812e-16	0.00035038
Firmicutes_Clostridia_Peptostreptococcales-Tissierellales_Peptostreptococcaceae_Peptostreptococcus	7.42098e-05	4.01489e-14
Patescibacteria_Saccharimonadia_Saccharimonadales_Saccharimonadaceae_Saccharimonadaceae_unclassified	0.000128768	1.56049e-12
Verrucomicrobiota_Lentisphaeria_Victivallales_Victivallaceae_Victivallaceae_unclassified	2.92114e-07	0.000115518
Firmicutes_Bacilli_Erysipelotrichales_Erysipelatoclostridiaceae_UCG-004	1.2399e-10	0.000430339
Bacteroidota_Bacteroidia_Bacteroidales_Prevotellaceae_Prevotellaceae_Ga6A1_group	1.51177e-06	0.000109035
Firmicutes_Clostridia_Eubacteriales_Anaerofustaceae_Anaerofustis	5.25472e-17	0.000115368
Actinobacteriota_Actinobacteria_Corynebacteriales_Corynebacteriaceae_Corynebacteriaceae_unclassified	0.000139373	1.04758e-13
Bacteroidota_Bacteroidia_Bacteroidales_Porphyromonadaceae_Porphyromonadaceae_unclassified	9.36618e-05	2.68533e-12
Firmicutes_Bacilli_Erysipelotrichales_Erysipelatoclostridiaceae_Erysipelatoclostridiaceae_ge	1.7984e-18	8.16072e-05
Firmicutes_Clostridia_Oscillospirales_Butyricicoccaceae_Butyricicoccus	6.62234e-16	9.79713e-05
Bacteroidota_Bacteroidia_Bacteroidales_Marinifilaceae_uncultured	2.55963e-12	8.42167e-05
Desulfobacterota_Desulfuromonadia_Bradymonadales_Bradymonadales_fa_Bradymonadales_ge	2.24663e-11	0.000136204
Bacteroidota_Bacteroidia_Bacteroidales_Paludibacteraceae_Paludibacteraceae_unclassified	1.99521e-16	6.64738e-05
Desulfobacterota_Desulfovibrionia_Desulfovibrionales_Desulfovibrionaceae_Desulfovibrio	4.75467e-11	0.000138576
Firmicutes_Bacilli_Erysipelotrichales_Erysipelotrichales_unclassified_Erysipelotrichales_unclassified	7.08481e-05	0.000241498
Firmicutes_Clostridia_Lachnospirales_Lachnospiraceae_Lachnoclostridium	1.85363e-06	0.000118627
Firmicutes_Clostridia_Oscillospirales_Ruminococcaceae_Paludicola	2.03462e-16	9.94299e-05
Verrucomicrobiota_Lentisphaeria_Victivallales_vadinBE97_vadinBE97_ge	2.92114e-07	0.000127495
Firmicutes_Clostridia_Lachnospirales_Lachnospiraceae_Anaerostipes	5.13803e-11	6.51241e-05
Firmicutes_Clostridia_Peptostreptococcales-Tissierellales_Peptostreptococcales-Tissierellales_fa_Anaerosphaera	6.61591e-05	1.68979e-13
Firmicutes_Negativicutes_Veillonellales-Selenomonadales_uncultured_uncultured_ge	2.4932e-15	7.22283e-05
Firmicutes_Clostridia_Peptostreptococcales-Tissierellales_Anaerovoracaceae_Anaerovoracaceae_unclassified	8.85776e-11	0.000445639
Firmicutes_Clostridia_Christensenellales_Christensenellaceae_uncultured	3.05687e-11	0.0001517
Firmicutes_Bacilli_Erysipelotrichales_Erysipelotrichaceae_Dielma	1.36246e-11	6.03399e-05
Fibrobacterota_Fibrobacteria_Fibrobacterales_Fibrobacteraceae_Fibrobacteraceae_unclassified	5.08565e-11	0.000212148
Firmicutes_Clostridia_Lachnospirales_Lachnospirales_unclassified_Lachnospirales_unclassified	3.26791e-11	0.000114777
Firmicutes_Bacilli_Acholeplasmatales_Acholeplasmataceae_EMP-G18	1.13163e-06	0.000134904
Firmicutes_Clostridia_Oscillospirales_Ethanoligenenaceae_Incertae_Sedis	6.50955e-15	5.73052e-05
Firmicutes_Clostridia_Lachnospirales_Lachnospiraceae_Coprococcus	2.92114e-07	8.8069e-05
Firmicutes_Clostridia_Peptostreptococcales-Tissierellales_Anaerovoracaceae_Family_XIII_UCG-001	2.92114e-07	6.08603e-05
Firmicutes_Clostridia_Oscillospirales_Ruminococcaceae_Pygmaiobacter	1.40519e-06	3.39281e-05
Bacteroidota_Bacteroidia_Bacteroidales_Prevotellaceae_Prevotella	1.51555e-05	0.000142715
Proteobacteria_Gammaproteobacteria_Burkholderiales_Sutterellaceae_Sutterella	7.6025e-17	5.74258e-05
Proteobacteria_Proteobacteria_unclassified_Proteobacteria_unclassified_Proteobacteria_unclassified_Proteobacteria_unclassified	4.77807e-11	0.000106334
Verrucomicrobiota_Verrucomicrobiae_Opitutales_Puniceicoccaceae_Cerasicoccus	6.12911e-17	4.79164e-05
Actinobacteriota_Coriobacteriia_Coriobacteriales_Eggerthellaceae_Eggerthellaceae_unclassified	1.21988e-15	0.000148104
Firmicutes_Bacilli_Izemoplasmatales_Izemoplasmatales_unclassified_Izemoplasmatales_unclassified	2.02026e-12	4.42971e-05
Firmicutes_Bacilli_Erysipelotrichales_Erysipelotrichaceae_Breznakia	2.92114e-07	3.98675e-05
Verrucomicrobiota_Lentisphaeria_Victivallales_Victivallales_unclassified_Victivallales_unclassified	2.92114e-07	5.47097e-05
Actinobacteriota_Coriobacteriia_Coriobacteriales_Atopobiaceae_Olsenella	4.57922e-06	2.90785e-05
Firmicutes_Clostridia_Peptostreptococcales-Tissierellales_Peptostreptococcaceae_Romboutsia	8.76343e-07	7.35307e-05
Firmicutes_Clostridia_Oscillospirales_Oscillospiraceae_Intestinimonas	4.73193e-18	5.58645e-05
Firmicutes_Clostridia_Peptostreptococcales-Tissierellales_Peptostreptococcales-Tissierellales_fa_Parvimonas	3.75829e-05	1.45348e-13
Deferribacterota_Deferribacteres_Deferribacterales_Deferribacteraceae_Mucispirillum	4.36765e-17	3.74875e-05
Bacteroidota_Bacteroidia_Bacteroidales_Marinifilaceae_Sanguibacteroides	2.08289e-17	4.40969e-05
Actinobacteriota_Coriobacteriia_Coriobacteriales_Eggerthellaceae_Enterorhabdus	1.13258e-16	3.56968e-05
Firmicutes_Clostridia_Lachnospirales_Lachnospiraceae_Marvinbryantia	2.92115e-07	3.37878e-05
Proteobacteria_Gammaproteobacteria_Burkholderiales_Oxalobacteraceae_Oxalobacter	5.19682e-12	3.06864e-05
Actinobacteriota_Coriobacteriia_Coriobacteriales_Atopobiaceae_Atopobiaceae_unclassified	4.56377e-06	2.21777e-05
Proteobacteria_Gammaproteobacteria_Pasteurellales_Pasteurellaceae_Mannheimia	3.44891e-05	1.27023e-12
Firmicutes_Clostridia_Oscillospirales_UCG-011_UCG-011_ge	2.92115e-07	0.000121407
Firmicutes_Bacilli_Erysipelotrichales_uncultured_uncultured_ge	6.62648e-19	3.35132e-05
Actinobacteriota_Actinobacteria_Micrococcales_Micrococcales_unclassified_Micrococcales_unclassified	2.21202e-05	1.53553e-13
Firmicutes_Clostridia_Peptostreptococcales-Tissierellales_Peptostreptococcaceae_Filifactor	2.24559e-05	6.05639e-13
Actinobacteriota_Actinobacteria_Bifidobacteriales_Bifidobacteriaceae_Aeriscardovia	5.59646e-15	2.6846e-05
Actinobacteriota_Coriobacteriia_Coriobacteriales_Atopobiaceae_Atopobium	7.08193e-06	3.93598e-05
Firmicutes_Clostridia_Lachnospirales_Lachnospiraceae_GCA-900066575	3.90391e-14	7.58934e-05
Firmicutes_Clostridia_Lachnospirales_Lachnospiraceae_Howardella	5.13863e-14	1.4233e-05
Firmicutes_Bacilli_Erysipelotrichales_Erysipelotrichaceae_uncultured	3.23963e-15	2.43649e-05
Actinobacteriota_Coriobacteriia_Coriobacteriales_Coriobacteriales_Incertae_Sedis_uncultured	6.70426e-16	8.67074e-06
Firmicutes_Clostridia_Lachnospirales_Lachnospiraceae_Blautia	6.23574e-17	4.01438e-05
Proteobacteria_Gammaproteobacteria_Burkholderiales_Burkholderiales_unclassified_Burkholderiales_unclassified	5.98381e-18	2.34609e-05
Actinobacteriota_Coriobacteriia_Coriobacteriales_Coriobacteriales_unclassified_Coriobacteriales_unclassified	6.23431e-17	3.47837e-05
Firmicutes_Clostridia_Lachnospirales_Lachnospiraceae_Lachnospiraceae_UCG-002	6.6754e-18	3.46881e-05
Firmicutes_Clostridia_Lachnospirales_Lachnospiraceae_Acetitomaculum	7.60139e-18	2.70935e-05
Proteobacteria_Alphaproteobacteria_Paracaedibacterales_Paracaedibacteraceae_uncultured	4.28177e-17	4.54286e-05
Verrucomicrobiota_Lentisphaeria_Oligosphaerales_Oligosphaeraceae_Oligosphaeraceae_unclassified	1.86877e-18	2.11213e-05
Proteobacteria_Gammaproteobacteria_Aeromonadales_Succinivibrionaceae_Succinivibrio	5.15905e-12	4.30361e-05
Firmicutes_Clostridia_Lachnospirales_Lachnospiraceae_Lachnospiraceae_ge	9.64267e-07	6.03571e-05
Firmicutes_Clostridia_Oscillospirales_Ruminococcaceae_Caproiciproducens	9.63159e-17	4.44172e-05
Chloroflexi_Anaerolineae_Anaerolineales_Anaerolineaceae_Flexilinea	7.24327e-18	2.81877e-05
Firmicutes_Clostridia_Oscillospirales_Ruminococcaceae_Subdoligranulum	4.11426e-06	9.66776e-14
Actinobacteriota_Actinobacteria_Micrococcales_Micrococcaceae_Rothia	3.9899e-05	1.24593e-06
Firmicutes_Clostridia_Lachnospirales_Lachnospiraceae_Tyzzerella	2.20225e-17	5.10958e-05
Firmicutes_Clostridia_Lachnospirales_Lachnospiraceae_Syntrophococcus	4.15483e-17	9.15829e-06
Actinobacteriota_Actinobacteria_Bifidobacteriales_Bifidobacteriaceae_Bifidobacterium	3.57106e-06	1.35262e-05
Firmicutes_Clostridia_Lachnospirales_Lachnospiraceae_Lachnospiraceae_NK4A136_group	7.46318e-18	4.16419e-05
Proteobacteria_Alphaproteobacteria_Rhodospirillales_Rhodospirillales_unclassified_Rhodospirillales_unclassified	6.2979e-16	7.38754e-05
Bacteroidota_Bacteroidia_Bacteroidales_Prevotellaceae_Paraprevotella	1.40118e-05	1.43423e-14
Proteobacteria_Gammaproteobacteria_Burkholderiales_Comamonadaceae_Comamonadaceae_unclassified	1.44554e-06	1.07745e-05
Firmicutes_Clostridia_Clostridiales_uncultured_uncultured_ge	3.98162e-16	1.42733e-05
Proteobacteria_Gammaproteobacteria_Gammaproteobacteria_unclassified_Gammaproteobacteria_unclassified_Gammaproteobacteria_unclassified	1.15966e-05	4.14095e-14
Actinobacteriota_Actinobacteria_Micrococcales_Dermabacteraceae_Dermabacteraceae_unclassified	1.10139e-05	5.03146e-14
Actinobacteriota_Coriobacteriia_Coriobacteriales_uncultured_uncultured_ge	2.24811e-18	1.30462e-05
Firmicutes_Clostridia_Oscillospirales_Oscillospirales_fa_Oscillospirales_fa_unclassified	3.63537e-16	1.22468e-05
Firmicutes_Clostridia_Lachnospirales_Lachnospiraceae_Cellulosilyticum	5.22784e-11	2.58979e-05
Proteobacteria_Gammaproteobacteria_Pseudomonadales_Moraxellaceae_Acinetobacter	2.53446e-05	7.13856e-14
Bacteroidota_Bacteroidia_Bacteroidales_Barnesiellaceae_Barnesiella	1.47988e-06	9.54176e-06
Firmicutes_Clostridia_Lachnospirales_Lachnospiraceae_Lachnospiraceae_UCG-001	8.60153e-18	1.16822e-05
Firmicutes_Clostridia_Clostridia_or_Clostridia_or_unclassified_Clostridia_or_unclassified	8.25313e-06	1.44193e-13
Firmicutes_Negativicutes_Acidaminococcales_Acidaminococcaceae_Succiniclasticum	2.92114e-07	1.43392e-05
Firmicutes_Clostridia_Oscillospirales_Ruminococcaceae_Faecalibacterium	4.77079e-17	9.41398e-06
Firmicutes_Bacilli_Bacillales_Planococcaceae_Lysinibacillus	9.53788e-12	2.11344e-05
Firmicutes_Clostridia_Lachnospirales_Lachnospiraceae_Hungatella	2.5672e-16	8.9932e-06
Bacteroidota_Bacteroidia_Bacteroidales_Tannerellaceae_Tannerellaceae_unclassified	2.10024e-12	9.72659e-06
Firmicutes_Clostridia_Oscillospirales_Oscillospiraceae_V9D2013_group	2.48438e-18	9.454e-06
Proteobacteria_Alphaproteobacteria_Rhodobacterales_Rhodobacteraceae_Rhodobacteraceae_unclassified	1.15395e-05	5.03466e-14
Firmicutes_Clostridia_Oscillospirales_uncultured_uncultured_ge	8.91574e-17	1.84405e-05
Firmicutes_Bacilli_Erysipelotrichales_Erysipelotrichaceae_Erysipelotrichaceae_ge	7.7957e-06	1.59875e-05
Firmicutes_Bacilli_Erysipelotrichales_Erysipelotrichaceae_Solobacterium	1.41866e-15	8.48346e-06
Firmicutes_Clostridia_Eubacteriales_Eubacteriaceae_Eubacterium	2.40231e-18	1.5597e-05
Proteobacteria_Gammaproteobacteria_Pseudomonadales_Pseudomonadaceae_Pseudomonas	2.63037e-05	2.67218e-14
Firmicutes_Negativicutes_Negativicutes_unclassified_Negativicutes_unclassified_Negativicutes_unclassified	1.56708e-13	8.26224e-06
Actinobacteriota_Coriobacteriia_Coriobacteriales_Coriobacteriales_Incertae_Sedis_Raoultibacter	5.54628e-18	7.58906e-06
Firmicutes_Clostridia_Oscillospirales_Oscillospiraceae_Oscillospiraceae_ge	1.78048e-15	7.78394e-06
Bacteroidota_Bacteroidia_Bacteroidales_Marinifilaceae_Butyricimonas	9.35231e-17	1.28396e-05
Proteobacteria_Gammaproteobacteria_Vibrionales_Vibrionaceae_Vibrio	7.31541e-06	4.41257e-13
Fibrobacterota_Fibrobacteria_Fibrobacterales_Fibrobacteraceae_Fibrobacter	3.20447e-16	1.40462e-05
Firmicutes_Clostridia_Lachnospirales_Lachnospiraceae_XBB1006	2.92114e-07	6.51805e-06
Firmicutes_Bacilli_Erysipelotrichales_Erysipelotrichaceae_Faecalitalea	3.10034e-15	7.20384e-06
Verrucomicrobiota_Verrucomicrobiae_Opitutales_Puniceicoccaceae_uncultured	1.39189e-13	6.84737e-06
Firmicutes_Bacilli_Lactobacillales_Lactobacillaceae_Lactobacillus	8.38355e-06	1.19522e-14
Firmicutes_Clostridia_Lachnospirales_Lachnospiraceae_Lachnospiraceae_UCG-004	8.38355e-06	1.19522e-14
Desulfobacterota_Desulfovibrionia_Desulfovibrionales_Desulfovibrionaceae_Desulfovibrionaceae_unclassified	1.22672e-15	7.04151e-06
Verrucomicrobiota_Verrucomicrobiae_Verrucomicrobiae_unclassified_Verrucomicrobiae_unclassified_Verrucomicrobiae_unclassified	2.94495e-18	1.17809e-05
Actinobacteriota_Actinobacteria_Micrococcales_Microbacteriaceae_Microbacteriaceae_unclassified	7.85698e-06	7.54319e-14
Proteobacteria_Gammaproteobacteria_Xanthomonadales_Xanthomonadaceae_Stenotrophomonas	4.41965e-06	1.12548e-14
Firmicutes_Clostridia_Christensenellales_Christensenellaceae_Christensenellaceae_unclassified	2.63533e-16	5.97086e-06
Bacteroidota_Bacteroidia_Bacteroidales_Prevotellaceae_uncultured	1.46144e-13	1.09357e-05
Fusobacteriota_Fusobacteriia_Fusobacteriales_Leptotrichiaceae_Oceanivirga	7.64983e-06	1.33748e-13
Firmicutes_Clostridia_Peptostreptococcales-Tissierellales_Peptostreptococcaceae_Clostridioides	7.33023e-06	3.6103e-14
Firmicutes_Bacilli_Lactobacillales_Carnobacteriaceae_Alloiococcus	6.80328e-06	2.04114e-13
Firmicutes_Clostridia_Lachnospirales_Lachnospiraceae_Pseudobutyrivibrio	9.54198e-21	5.14565e-06
Firmicutes_Bacilli_Lactobacillales_Carnobacteriaceae_Desemzia	3.85047e-06	1.36554e-14
Proteobacteria_Alphaproteobacteria_Caulobacterales_Caulobacteraceae_Brevundimonas	3.78871e-06	1.0205e-14
Firmicutes_Clostridia_Oscillospirales_Ruminococcaceae_Harryflintia	2.59954e-15	5.23618e-06
Fibrobacterota_Fibrobacteria_Fibrobacterales_Fibrobacterales_unclassified_Fibrobacterales_unclassified	2.54487e-18	1.07043e-05
Firmicutes_Clostridia_Oscillospirales_Oscillospiraceae_Papillibacter	2.36291e-18	4.69509e-06
Firmicutes_Syntrophomonadia_Syntrophomonadales_Syntrophomonadaceae_Syntrophomonadaceae_unclassified	2.04023e-16	4.79595e-06
Bacteroidota_Bacteroidia_Flavobacteriales_Weeksellaceae_Chryseobacterium	1.16846e-06	2.9981e-06
Verrucomicrobiota_Verrucomicrobiae_Opitutales_Puniceicoccaceae_Puniceicoccaceae_unclassified	9.3265e-16	4.32034e-06
Actinobacteriota_Actinobacteria_Actinomycetales_Actinomycetaceae_Actinomycetaceae_unclassified	3.02668e-06	3.0591e-14
Proteobacteria_Gammaproteobacteria_Alteromonadales_uncultured_uncultured_ge	5.22102e-06	5.75338e-15
Bacteroidota_Bacteroidia_Flavobacteriales_Flavobacteriales_unclassified_Flavobacteriales_unclassified	3.3393e-06	1.95032e-14
Bacteroidota_Bacteroidia_Flavobacteriales_Flavobacteriaceae_Flavobacterium	4.75788e-06	2.1535e-06
Firmicutes_Clostridia_Lachnospirales_Lachnospiraceae_Tuzzerella	2.2695e-16	4.36248e-06
Proteobacteria_Gammaproteobacteria_Burkholderiales_Oxalobacteraceae_Massilia	3.00193e-06	4.3597e-07
Firmicutes_Bacilli_Lactobacillales_Streptococcaceae_Streptococcus	5.22102e-06	5.75338e-15
Firmicutes_Bacilli_Erysipelotrichales_Erysipelotrichaceae_Catenisphaera	6.44607e-13	3.71603e-06
Actinobacteriota_Actinobacteria_Streptosporangiales_Streptosporangiaceae_Streptosporangium	3.20879e-06	6.89138e-15
Firmicutes_Bacilli_Bacillales_Bacillales_unclassified_Bacillales_unclassified	2.92115e-07	4.15404e-06
Firmicutes_Clostridia_Lachnospirales_Lachnospiraceae_Moryella	1.57227e-16	4.51169e-06

## Sheet: OTUs Belonging to Genera
Archaea;_;Euryarchaeota;_;Methanobacteria;_;Methanobacteriales;_;Methanobacteriaceae;_;Methanobrevibacter	Otu000275	Otu000383	Otu000387	Otu001359	Otu002668	Otu006346	Otu006607	Otu006728	Otu008171	Otu008599	Otu009899	Otu012021
Archaea;_;Euryarchaeota;_;Methanobacteria;_;Methanobacteriales;_;Methanobacteriaceae;_;Methanosphaera	Otu000968	Otu009895
Archaea;_;Halobacterota;_;Methanomicrobia;_;Methanomicrobiales;_;Methanocorpusculaceae;_;Methanocorpusculum	Otu000347	Otu002287
Archaea;_;Thermoplasmatota;_;Thermoplasmata;_;Methanomassiliicoccales;_;Methanomethylophilaceae;_;uncultured	Otu001411	Otu002294	Otu005226	Otu006781
Bacteria;_;Actinobacteriota;_;Actinobacteria;_;Actinobacteria_unclassified;_;Actinobacteria_unclassified;_;Actinobacteria_unclassified	Otu000011	Otu000093	Otu000203	Otu000860	Otu000910	Otu001071	Otu001102	Otu001330	Otu001365	Otu001523	Otu002524	Otu002647	Otu002691	Otu002862	Otu003041	Otu003055	Otu003275	Otu003279	Otu003327	Otu003328	Otu003423	Otu003436	Otu003586	Otu003773	Otu003778	Otu003882	Otu004123	Otu004249	Otu004267	Otu004328	Otu004419	Otu004420	Otu004483	Otu005220	Otu005286	Otu005527	Otu005528	Otu005533	Otu005768	Otu005808	Otu005857	Otu005901	Otu005907	Otu006017	Otu006028	Otu006540	Otu006753	Otu006888	Otu007024
Bacteria;_;Actinobacteriota;_;Actinobacteria;_;Actinomycetales;_;Actinomycetaceae;_;Actinomycetaceae_ge	Otu000880
Bacteria;_;Actinobacteriota;_;Actinobacteria;_;Actinomycetales;_;Actinomycetaceae;_;Actinomycetaceae_unclassified	Otu012690
Bacteria;_;Actinobacteriota;_;Actinobacteria;_;Actinomycetales;_;Actinomycetaceae;_;Arcanobacterium	Otu001503
Bacteria;_;Actinobacteriota;_;Actinobacteria;_;Actinomycetales;_;Actinomycetaceae;_;Trueperella	Otu000009	Otu002959	Otu003102	Otu003179	Otu003181	Otu003533	Otu003992	Otu004216	Otu004516	Otu004681	Otu004733	Otu004966	Otu005249	Otu005773	Otu005870	Otu006706	Otu007230	Otu007476	Otu007607	Otu008827	Otu009215	Otu009344	Otu009380	Otu010205	Otu010742
Bacteria;_;Actinobacteriota;_;Actinobacteria;_;Bifidobacteriales;_;Bifidobacteriaceae;_;Aeriscardovia	Otu003949
Bacteria;_;Actinobacteriota;_;Actinobacteria;_;Bifidobacteriales;_;Bifidobacteriaceae;_;Bifidobacterium	Otu005082
Bacteria;_;Actinobacteriota;_;Actinobacteria;_;Corynebacteriales;_;Corynebacteriaceae;_;Corynebacteriaceae_unclassified	Otu001742	Otu002869	Otu008694	Otu009160	Otu010696
Bacteria;_;Actinobacteriota;_;Actinobacteria;_;Corynebacteriales;_;Corynebacteriaceae;_;Corynebacterium	Otu000115	Otu002089	Otu002233	Otu003252	Otu004673	Otu005408	Otu005701	Otu012227	Otu012334
Bacteria;_;Actinobacteriota;_;Actinobacteria;_;Corynebacteriales;_;Corynebacteriales_unclassified;_;Corynebacteriales_unclassified	Otu000041	Otu008691	Otu009285	Otu009975	Otu011048
Bacteria;_;Actinobacteriota;_;Actinobacteria;_;Micrococcales;_;Dermabacteraceae;_;Dermabacteraceae_unclassified	Otu005765
Bacteria;_;Actinobacteriota;_;Actinobacteria;_;Micrococcales;_;Microbacteriaceae;_;Microbacteriaceae_unclassified	Otu009446
Bacteria;_;Actinobacteriota;_;Actinobacteria;_;Micrococcales;_;Micrococcaceae;_;Rothia	Otu004971	Otu008439
Bacteria;_;Actinobacteriota;_;Actinobacteria;_;Micrococcales;_;Micrococcales_unclassified;_;Micrococcales_unclassified	Otu003916
Bacteria;_;Actinobacteriota;_;Actinobacteria;_;Propionibacteriales;_;Propionibacteriaceae;_;Propionibacteriaceae_unclassified	Otu001231	Otu002289	Otu007923	Otu011981
Bacteria;_;Actinobacteriota;_;Actinobacteria;_;Streptosporangiales;_;Streptosporangiaceae;_;Streptosporangium	Otu013001
Bacteria;_;Actinobacteriota;_;Coriobacteriia;_;Coriobacteriales;_;Atopobiaceae;_;Atopobiaceae_unclassified	Otu003775
Bacteria;_;Actinobacteriota;_;Coriobacteriia;_;Coriobacteriales;_;Atopobiaceae;_;Atopobium	Otu003980	Otu007453	Otu008054	Otu013227
Bacteria;_;Actinobacteriota;_;Coriobacteriia;_;Coriobacteriales;_;Atopobiaceae;_;Olsenella	Otu003163	Otu007600	Otu009576	Otu010977	Otu011748
Bacteria;_;Actinobacteriota;_;Coriobacteriia;_;Coriobacteriales;_;Coriobacteriales_Incertae_Sedis;_;Raoultibacter	Otu008142
Bacteria;_;Actinobacteriota;_;Coriobacteriia;_;Coriobacteriales;_;Coriobacteriales_Incertae_Sedis;_;uncultured	Otu004127
Bacteria;_;Actinobacteriota;_;Coriobacteriia;_;Coriobacteriales;_;Coriobacteriales_unclassified;_;Coriobacteriales_unclassified	Otu004294	Otu008842	Otu010984
Bacteria;_;Actinobacteriota;_;Coriobacteriia;_;Coriobacteriales;_;Eggerthellaceae;_;DNF00809	Otu001618	Otu002726	Otu002735	Otu002880	Otu003500	Otu004193	Otu004906	Otu006128	Otu007643	Otu008050	Otu009384	Otu009852	Otu010314	Otu010324	Otu011180
Bacteria;_;Actinobacteriota;_;Coriobacteriia;_;Coriobacteriales;_;Eggerthellaceae;_;Eggerthellaceae_unclassified	Otu003029	Otu003162	Otu004698	Otu005213	Otu008034	Otu008607	Otu008849	Otu009793	Otu013142
Bacteria;_;Actinobacteriota;_;Coriobacteriia;_;Coriobacteriales;_;Eggerthellaceae;_;Enterorhabdus	Otu003301
Bacteria;_;Actinobacteriota;_;Coriobacteriia;_;Coriobacteriales;_;uncultured;_;uncultured_ge	Otu006090
Bacteria;_;Bacteria_unclassified;_;Bacteria_unclassified;_;Bacteria_unclassified;_;Bacteria_unclassified;_;Bacteria_unclassified	Otu000020	Otu000025	Otu000040	Otu000069	Otu000077	Otu000081	Otu000085	Otu000087	Otu000098	Otu000104	Otu000127	Otu000150	Otu000183	Otu000192	Otu000213	Otu000230	Otu000232	Otu000319	Otu000324	Otu000342	Otu000357	Otu000370	Otu000437	Otu000479	Otu000506	Otu000589	Otu000607	Otu000637	Otu000650	Otu000743	Otu000757	Otu000868	Otu000870	Otu000942	Otu000962	Otu000975	Otu000977	Otu001147	Otu001165	Otu001204	Otu001211	Otu001229	Otu001255	Otu001402	Otu001405	Otu001440	Otu001459	Otu001484	Otu001571
Bacteria;_;Bacteroidota;_;Bacteroidia;_;Bacteroidales;_;Bacteroidaceae;_;Bacteroides	Otu000037	Otu000060	Otu000086	Otu000105	Otu000117	Otu000124	Otu000125	Otu000131	Otu000149	Otu000187	Otu000227	Otu000242	Otu000346	Otu000364	Otu000377	Otu000418	Otu000449	Otu000454	Otu000691	Otu000749	Otu000756	Otu000850	Otu000873	Otu000906	Otu000908	Otu001100	Otu001406	Otu001520	Otu001573	Otu001698	Otu001710	Otu001800	Otu001812	Otu001887	Otu002105	Otu002192	Otu002211	Otu002223	Otu002375	Otu002445	Otu002841	Otu002865	Otu002952	Otu002995	Otu003105	Otu003197	Otu003267	Otu003269	Otu003323
Bacteria;_;Bacteroidota;_;Bacteroidia;_;Bacteroidales;_;Bacteroidales_RF16_group;_;Bacteroidales_RF16_group_ge	Otu000091	Otu000137	Otu000157	Otu000208	Otu000296	Otu000341	Otu000396	Otu000447	Otu000453	Otu000459	Otu000525	Otu001076	Otu001431	Otu001566	Otu002553	Otu003412	Otu003880	Otu005675	Otu005904	Otu005943	Otu006164	Otu006318	Otu006599	Otu006788	Otu006896	Otu006926	Otu006959	Otu006978	Otu007101	Otu007158	Otu007664	Otu007701	Otu007995	Otu008157	Otu008419	Otu008454	Otu008811	Otu008937	Otu009066	Otu009093	Otu009165	Otu009393	Otu009434	Otu009436	Otu009485	Otu009499	Otu009516	Otu009564	Otu009579
Bacteria;_;Bacteroidota;_;Bacteroidia;_;Bacteroidales;_;Bacteroidales_UCG-001;_;Bacteroidales_UCG-001_ge	Otu000146	Otu000322	Otu000695	Otu000971	Otu008721	Otu009063	Otu009372	Otu009767	Otu009942	Otu011069	Otu012458	Otu012704
Bacteria;_;Bacteroidota;_;Bacteroidia;_;Bacteroidales;_;Bacteroidales_unclassified;_;Bacteroidales_unclassified	Otu000003	Otu000005	Otu000015	Otu000052	Otu000056	Otu000075	Otu000078	Otu000159	Otu000223	Otu000235	Otu000239	Otu000311	Otu000325	Otu000373	Otu000384	Otu000389	Otu000463	Otu000500	Otu000651	Otu001103	Otu001107	Otu001140	Otu001227	Otu001228	Otu001254	Otu001259	Otu001279	Otu001283	Otu001351	Otu001385	Otu001392	Otu001415	Otu001468	Otu001576	Otu001600	Otu001758	Otu001784	Otu001868	Otu001955	Otu001987	Otu001995	Otu002027	Otu002031	Otu002032	Otu002035	Otu002038	Otu002106	Otu002148	Otu002205
Bacteria;_;Bacteroidota;_;Bacteroidia;_;Bacteroidales;_;Barnesiellaceae;_;Barnesiella	Otu006400
Bacteria;_;Bacteroidota;_;Bacteroidia;_;Bacteroidales;_;Barnesiellaceae;_;uncultured	Otu000847	Otu000957	Otu001104	Otu001326	Otu001474	Otu001568	Otu002280	Otu003069	Otu003148	Otu003180	Otu004029	Otu005112
Bacteria;_;Bacteroidota;_;Bacteroidia;_;Bacteroidales;_;Dysgonomonadaceae;_;Dysgonomonadaceae_unclassified	Otu000147	Otu000801	Otu001708	Otu004818	Otu005491	Otu011558
Bacteria;_;Bacteroidota;_;Bacteroidia;_;Bacteroidales;_;F082;_;F082_ge	Otu000380	Otu002913	Otu003620	Otu004568
Bacteria;_;Bacteroidota;_;Bacteroidia;_;Bacteroidales;_;M2PB4-65_termite_group;_;M2PB4-65_termite_group_ge	Otu000126	Otu004565	Otu007481	Otu008950	Otu012828
Bacteria;_;Bacteroidota;_;Bacteroidia;_;Bacteroidales;_;Marinifilaceae;_;Butyricimonas	Otu008575	Otu010504
Bacteria;_;Bacteroidota;_;Bacteroidia;_;Bacteroidales;_;Marinifilaceae;_;Odoribacter	Otu000329	Otu001791	Otu002065	Otu002394	Otu011830
Bacteria;_;Bacteroidota;_;Bacteroidia;_;Bacteroidales;_;Marinifilaceae;_;Sanguibacteroides	Otu003276	Otu008604
Bacteria;_;Bacteroidota;_;Bacteroidia;_;Bacteroidales;_;Marinifilaceae;_;uncultured	Otu001980
Bacteria;_;Bacteroidota;_;Bacteroidia;_;Bacteroidales;_;Muribaculaceae;_;Muribaculaceae_ge	Otu000568	Otu000623	Otu001358	Otu001532	Otu001815	Otu002546	Otu003112	Otu003250	Otu004049	Otu012225
Bacteria;_;Bacteroidota;_;Bacteroidia;_;Bacteroidales;_;Muribaculaceae;_;Muribaculaceae_unclassified	Otu000602	Otu000900	Otu000916	Otu001356	Otu002302	Otu002404	Otu002538	Otu003806	Otu005671	Otu010875
Bacteria;_;Bacteroidota;_;Bacteroidia;_;Bacteroidales;_;p-251-o5;_;p-251-o5_ge	Otu000017	Otu000367	Otu000761	Otu000825	Otu001700	Otu001864	Otu002059	Otu002416	Otu002626	Otu003031	Otu003083	Otu003382	Otu003788	Otu004632	Otu004930	Otu005114	Otu005396	Otu005568	Otu005922	Otu006138	Otu007151	Otu007558	Otu007704	Otu007794	Otu007902	Otu008211	Otu008495	Otu008719	Otu009184	Otu009740	Otu009822	Otu009906	Otu010258	Otu010375	Otu011246	Otu011487	Otu012506	Otu012636	Otu012873	Otu012997
Bacteria;_;Bacteroidota;_;Bacteroidia;_;Bacteroidales;_;p-2534-18B5_gut_group;_;p-2534-18B5_gut_group_ge	Otu000044	Otu000771	Otu002712	Otu003137	Otu004248	Otu004339	Otu004384	Otu005148	Otu005394	Otu005776	Otu006402	Otu006743	Otu008293	Otu008486	Otu008807	Otu009501	Otu010108	Otu012182	Otu012505	Otu012541	Otu012712	Otu012943	Otu012979
Bacteria;_;Bacteroidota;_;Bacteroidia;_;Bacteroidales;_;Paludibacteraceae;_;Paludibacteraceae_unclassified	Otu002051
Bacteria;_;Bacteroidota;_;Bacteroidia;_;Bacteroidales;_;Paludibacteraceae;_;uncultured	Otu000297	Otu000469	Otu004291	Otu004338	Otu005853	Otu006881	Otu007023	Otu007200	Otu008018	Otu008274	Otu008426	Otu009875	Otu010085	Otu010748	Otu011678	Otu011927	Otu012410
Bacteria;_;Bacteroidota;_;Bacteroidia;_;Bacteroidales;_;Porphyromonadaceae;_;Porphyromonadaceae_unclassified	Otu001744	Otu004745	Otu005049	Otu012566	Otu012617
Bacteria;_;Bacteroidota;_;Bacteroidia;_;Bacteroidales;_;Porphyromonadaceae;_;Porphyromonas	Otu000733	Otu001179	Otu001200	Otu001964	Otu002243	Otu002534	Otu003332	Otu003402	Otu003716	Otu004073	Otu004319	Otu004530	Otu004874	Otu005147	Otu005172	Otu005191	Otu005359	Otu005916	Otu006144	Otu006458	Otu006770	Otu007229	Otu009662	Otu010038	Otu012568
Bacteria;_;Bacteroidota;_;Bacteroidia;_;Bacteroidales;_;Prevotellaceae;_;Alloprevotella	Otu000353	Otu000412	Otu000467	Otu000610	Otu000685	Otu000904	Otu000990	Otu001041	Otu001163	Otu001252	Otu001513	Otu003151	Otu003520	Otu004038	Otu004265	Otu004462	Otu004822	Otu006181	Otu006539	Otu007582	Otu007873	Otu010157	Otu011053	Otu011068	Otu011499	Otu011700
Bacteria;_;Bacteroidota;_;Bacteroidia;_;Bacteroidales;_;Prevotellaceae;_;Paraprevotella	Otu005504
Bacteria;_;Bacteroidota;_;Bacteroidia;_;Bacteroidales;_;Prevotellaceae;_;Prevotella	Otu002783	Otu003356	Otu004245	Otu005635	Otu007163	Otu007585	Otu008076	Otu010739	Otu011707	Otu011838
Bacteria;_;Bacteroidota;_;Bacteroidia;_;Bacteroidales;_;Prevotellaceae;_;Prevotellaceae_Ga6A1_group	Otu001678	Otu008850
Bacteria;_;Bacteroidota;_;Bacteroidia;_;Bacteroidales;_;Prevotellaceae;_;Prevotellaceae_UCG-001	Otu000030	Otu000088	Otu000222	Otu000290	Otu000349	Otu000415	Otu000432	Otu001065	Otu002673	Otu002676	Otu002757	Otu002808	Otu002851	Otu003004	Otu003253	Otu003378	Otu003506	Otu003618	Otu003754	Otu003934	Otu003982	Otu004386	Otu004481	Otu004630	Otu004692	Otu004730	Otu004823	Otu005120	Otu005322	Otu005325	Otu005343	Otu005512	Otu005561	Otu005743	Otu006227	Otu006291	Otu006713	Otu006876	Otu006900	Otu006988	Otu007060	Otu007265	Otu007275	Otu007284	Otu007563	Otu007678	Otu007749	Otu007792	Otu007818
Bacteria;_;Bacteroidota;_;Bacteroidia;_;Bacteroidales;_;Prevotellaceae;_;Prevotellaceae_UCG-003	Otu000102	Otu000103	Otu000119	Otu000286	Otu000435	Otu002014	Otu002899	Otu002906	Otu003070	Otu003527	Otu003687	Otu003798	Otu003837	Otu004023	Otu004051	Otu004260	Otu004355	Otu004382	Otu004412	Otu004550	Otu004569	Otu004677	Otu004680	Otu004888	Otu004922	Otu005011	Otu005043	Otu005133	Otu005234	Otu005367	Otu005549	Otu005587	Otu005651	Otu005718	Otu005725	Otu005744	Otu005763	Otu005830	Otu005981	Otu006156	Otu006210	Otu006268	Otu006301	Otu006474	Otu006530	Otu006608	Otu006643	Otu006656	Otu006928
Bacteria;_;Bacteroidota;_;Bacteroidia;_;Bacteroidales;_;Prevotellaceae;_;Prevotellaceae_UCG-004	Otu000033	Otu000042	Otu000063	Otu000120	Otu000122	Otu000145	Otu000194	Otu000245	Otu000354	Otu000416	Otu000692	Otu000706	Otu001138	Otu001151	Otu001253	Otu001317	Otu001350	Otu001379	Otu001556	Otu001615	Otu002195	Otu002376	Otu002462	Otu002467	Otu002634	Otu002731	Otu002779	Otu002861	Otu002887	Otu002894	Otu002966	Otu003021	Otu003022	Otu003243	Otu003435	Otu003456	Otu003505	Otu003613	Otu003668	Otu003708	Otu003719	Otu003755	Otu003930	Otu004003	Otu004077	Otu004079	Otu004101	Otu004131	Otu004144
Bacteria;_;Bacteroidota;_;Bacteroidia;_;Bacteroidales;_;Prevotellaceae;_;Prevotellaceae_unclassified	Otu000055	Otu000074	Otu000133	Otu000272	Otu000335	Otu000455	Otu000896	Otu001008	Otu001280	Otu001971	Otu002413	Otu002730	Otu002847	Otu003170	Otu003216	Otu003262	Otu003361	Otu003906	Otu003962	Otu003977	Otu004369	Otu004421	Otu004427	Otu004492	Otu004707	Otu004869	Otu005268	Otu005320	Otu005966	Otu006037	Otu006197	Otu006297	Otu006326	Otu006480	Otu006638	Otu006742	Otu006765	Otu006806	Otu006891	Otu006894	Otu006922	Otu007086	Otu007119	Otu007288	Otu007347	Otu007373	Otu007377	Otu007459	Otu007694
Bacteria;_;Bacteroidota;_;Bacteroidia;_;Bacteroidales;_;Prevotellaceae;_;uncultured	Otu009809	Otu011513
Bacteria;_;Bacteroidota;_;Bacteroidia;_;Bacteroidales;_;Rikenellaceae;_;Alistipes	Otu000080	Otu000096	Otu000132	Otu000138	Otu000154	Otu000191	Otu000246	Otu000270	Otu000295	Otu000298	Otu000340	Otu000344	Otu000345	Otu000443	Otu000562	Otu000629	Otu000640	Otu000645	Otu000657	Otu000722	Otu000769	Otu000795	Otu000828	Otu000851	Otu000872	Otu000934	Otu000939	Otu000959	Otu001121	Otu001154	Otu001309	Otu001318	Otu001541	Otu001795	Otu001829	Otu001856	Otu001915	Otu001920	Otu001960	Otu002001	Otu002200	Otu002492	Otu002573	Otu002604	Otu002877	Otu002936	Otu003005	Otu003145	Otu003425
Bacteria;_;Bacteroidota;_;Bacteroidia;_;Bacteroidales;_;Rikenellaceae;_;dgA-11_gut_group	Otu000178	Otu000206	Otu000369	Otu000420	Otu000548	Otu000586	Otu000677	Otu000937	Otu001032	Otu001055	Otu001792	Otu003601	Otu003712	Otu003900	Otu005742	Otu005936	Otu006648	Otu006697	Otu007740	Otu008652	Otu008803	Otu008928	Otu009630	Otu009659	Otu009904	Otu010473	Otu010477	Otu010517	Otu010918	Otu011155	Otu011778	Otu012128	Otu012230	Otu012397	Otu012993	Otu013054
Bacteria;_;Bacteroidota;_;Bacteroidia;_;Bacteroidales;_;Rikenellaceae;_;hoa5-07d05_gut_group	Otu000473	Otu012340	Otu012360
Bacteria;_;Bacteroidota;_;Bacteroidia;_;Bacteroidales;_;Rikenellaceae;_;Rikenellaceae_RC9_gut_group	Otu000032	Otu000067	Otu000073	Otu000076	Otu000114	Otu000118	Otu000130	Otu000163	Otu000170	Otu000173	Otu000179	Otu000188	Otu000189	Otu000193	Otu000200	Otu000201	Otu000217	Otu000225	Otu000238	Otu000254	Otu000258	Otu000259	Otu000261	Otu000276	Otu000278	Otu000283	Otu000284	Otu000293	Otu000304	Otu000314	Otu000336	Otu000355	Otu000372	Otu000385	Otu000393	Otu000398	Otu000400	Otu000402	Otu000405	Otu000414	Otu000421	Otu000424	Otu000425	Otu000430	Otu000460	Otu000481	Otu000482	Otu000487	Otu000488
Bacteria;_;Bacteroidota;_;Bacteroidia;_;Bacteroidales;_;Rikenellaceae;_;Rikenellaceae_unclassified	Otu000172	Otu000374	Otu000584	Otu000684	Otu000690	Otu000927	Otu001374	Otu001456	Otu001621	Otu003007	Otu003337	Otu003821	Otu003944	Otu004091	Otu004391	Otu004699	Otu005691	Otu006065	Otu006323	Otu006500	Otu006719	Otu006991	Otu007682	Otu007767	Otu007921	Otu007937	Otu008301	Otu008479	Otu008822	Otu008941	Otu009129	Otu009352	Otu009440	Otu009463	Otu009749	Otu010242	Otu010291	Otu010413	Otu010542	Otu010586	Otu010917	Otu011256	Otu011306	Otu011340	Otu011617	Otu011699	Otu012042	Otu012139	Otu012150
Bacteria;_;Bacteroidota;_;Bacteroidia;_;Bacteroidales;_;Tannerellaceae;_;Parabacteroides	Otu000889	Otu002173
Bacteria;_;Bacteroidota;_;Bacteroidia;_;Bacteroidales;_;Tannerellaceae;_;Tannerellaceae_unclassified	Otu007014
Bacteria;_;Bacteroidota;_;Bacteroidia;_;Bacteroidales;_;uncultured;_;uncultured_ge	Otu000112	Otu000250	Otu000331	Otu000456	Otu000493	Otu000499	Otu000517	Otu000554	Otu000619	Otu000859	Otu000905	Otu000932	Otu001018	Otu001033	Otu001042	Otu001239	Otu001286	Otu001323	Otu001328	Otu001381	Otu001454	Otu001483	Otu001518	Otu001721	Otu001776	Otu001878	Otu001994	Otu002011	Otu002113	Otu002170	Otu002352	Otu002369	Otu003286	Otu003476	Otu003582	Otu004133	Otu004450	Otu004988	Otu005258	Otu005574	Otu005720	Otu007321	Otu007541	Otu007674	Otu007683	Otu007686	Otu008760	Otu009043	Otu009246
Bacteria;_;Bacteroidota;_;Bacteroidia;_;Bacteroidia_unclassified;_;Bacteroidia_unclassified;_;Bacteroidia_unclassified	Otu000065	Otu000089	Otu000101	Otu000129	Otu000211	Otu000520	Otu000988	Otu001062	Otu001111	Otu001363	Otu001457	Otu001475	Otu001612	Otu001735	Otu001801	Otu001937	Otu001954	Otu002013	Otu002167	Otu002251	Otu002275	Otu002349	Otu002513	Otu002733	Otu002769	Otu002820	Otu002932	Otu003113	Otu003116	Otu003236	Otu003289	Otu003296	Otu003429	Otu003443	Otu003572	Otu003748	Otu003866	Otu003892	Otu003912	Otu003921	Otu004099	Otu004202	Otu004208	Otu004275	Otu004278	Otu004347	Otu004445	Otu004585	Otu004586
Bacteria;_;Bacteroidota;_;Bacteroidia;_;Flavobacteriales;_;Flavobacteriaceae;_;Flavobacterium	Otu012775
Bacteria;_;Bacteroidota;_;Bacteroidia;_;Flavobacteriales;_;Flavobacteriales_unclassified;_;Flavobacteriales_unclassified	Otu012764
Bacteria;_;Bacteroidota;_;Bacteroidia;_;Flavobacteriales;_;Weeksellaceae;_;Bergeyella	Otu000100	Otu002639	Otu004729	Otu006456	Otu007070	Otu008772	Otu008972	Otu009304	Otu012001	Otu012002
Bacteria;_;Bacteroidota;_;Bacteroidia;_;Flavobacteriales;_;Weeksellaceae;_;Chryseobacterium	Otu011988
Bacteria;_;Campilobacterota;_;Campylobacteria;_;Campylobacterales;_;Campylobacteraceae;_;Campylobacter	Otu000058	Otu000148	Otu000694	Otu003172	Otu003475	Otu007205	Otu007469	Otu007946	Otu008437	Otu011922	Otu012589
Bacteria;_;Chloroflexi;_;Anaerolineae;_;Anaerolineales;_;Anaerolineaceae;_;Flexilinea	Otu004844	Otu010415	Otu012877
Bacteria;_;Cyanobacteria;_;Vampirivibrionia;_;Gastranaerophilales;_;Gastranaerophilales_fa;_;Gastranaerophilales_ge	Otu000210	Otu000247	Otu000376	Otu000830	Otu000875	Otu000892	Otu001099	Otu001208	Otu001346	Otu001386	Otu001578	Otu001752	Otu001763	Otu001786	Otu001798	Otu001919	Otu002095	Otu002112	Otu002187	Otu002263	Otu002293	Otu002518	Otu002677	Otu002680	Otu002734	Otu002744	Otu002845	Otu002886	Otu003028	Otu003063	Otu003064	Otu003153	Otu003166	Otu003403	Otu003457	Otu003634	Otu003643	Otu003707	Otu003998	Otu004151	Otu004223	Otu004312	Otu004595	Otu004606	Otu004655	Otu004716	Otu004968	Otu005391	Otu005436
Bacteria;_;Deferribacterota;_;Deferribacteres;_;Deferribacterales;_;Deferribacteraceae;_;Mucispirillum	Otu003224
Bacteria;_;Desulfobacterota;_;Desulfovibrionia;_;Desulfovibrionales;_;Desulfovibrionaceae;_;Bilophila	Otu001534
Bacteria;_;Desulfobacterota;_;Desulfovibrionia;_;Desulfovibrionales;_;Desulfovibrionaceae;_;Desulfovibrio	Otu002056	Otu002645	Otu009218
Bacteria;_;Desulfobacterota;_;Desulfovibrionia;_;Desulfovibrionales;_;Desulfovibrionaceae;_;Desulfovibrionaceae_unclassified	Otu009055
Bacteria;_;Desulfobacterota;_;Desulfovibrionia;_;Desulfovibrionales;_;Desulfovibrionaceae;_;Mailhella	Otu000397	Otu001064	Otu001144	Otu001482	Otu003261	Otu003726	Otu006616	Otu008708
Bacteria;_;Desulfobacterota;_;Desulfuromonadia;_;Bradymonadales;_;Bradymonadales_fa;_;Bradymonadales_ge	Otu002040	Otu003018	Otu004010
Bacteria;_;Elusimicrobiota;_;Elusimicrobia;_;Elusimicrobiales;_;Elusimicrobiaceae;_;Elusimicrobium	Otu000829	Otu001057	Otu001499	Otu004622	Otu004623	Otu006255	Otu008230
Bacteria;_;Fibrobacterota;_;Fibrobacteria;_;Fibrobacterales;_;Fibrobacteraceae;_;Fibrobacter	Otu008729	Otu009186
Bacteria;_;Fibrobacterota;_;Fibrobacteria;_;Fibrobacterales;_;Fibrobacteraceae;_;Fibrobacteraceae_unclassified	Otu002355	Otu002532	Otu003093	Otu005871	Otu006779	Otu007089	Otu007872	Otu008136	Otu011573
Bacteria;_;Fibrobacterota;_;Fibrobacteria;_;Fibrobacterales;_;Fibrobacterales_unclassified;_;Fibrobacterales_unclassified	Otu011211	Otu011213
Bacteria;_;Firmicutes;_;Bacilli;_;Acholeplasmatales;_;Acholeplasmataceae;_;Acholeplasmataceae_unclassified	Otu000049	Otu000789	Otu001028	Otu001766	Otu002561	Otu003125	Otu003656	Otu004048	Otu004463	Otu004738	Otu005044	Otu005815	Otu006023	Otu006278	Otu006776	Otu006856	Otu007799	Otu008732	Otu009087	Otu009469	Otu009845	Otu010443	Otu011429
Bacteria;_;Firmicutes;_;Bacilli;_;Acholeplasmatales;_;Acholeplasmataceae;_;Anaeroplasma	Otu001262	Otu001567	Otu001609	Otu001951	Otu002401	Otu002700	Otu006272	Otu006923	Otu007097	Otu007271	Otu007824	Otu010396
Bacteria;_;Firmicutes;_;Bacilli;_;Acholeplasmatales;_;Acholeplasmataceae;_;EMP-G18	Otu002446	Otu003065	Otu004487	Otu005529
Bacteria;_;Firmicutes;_;Bacilli;_;Bacillales;_;Bacillales_unclassified;_;Bacillales_unclassified	Otu013025
Bacteria;_;Firmicutes;_;Bacilli;_;Bacillales;_;Planococcaceae;_;Lysinibacillus	Otu006805	Otu007731
Bacteria;_;Firmicutes;_;Bacilli;_;Bacillales;_;Planococcaceae;_;Planococcaceae_unclassified	Otu001278	Otu006386	Otu008280	Otu008550
Bacteria;_;Firmicutes;_;Bacilli;_;Bacilli_unclassified;_;Bacilli_unclassified;_;Bacilli_unclassified	Otu000038	Otu000059	Otu000323	Otu000472	Otu000738	Otu000922	Otu001075	Otu001209	Otu001296	Otu001301	Otu001748	Otu001941	Otu001998	Otu002255	Otu002292	Otu002698	Otu002797	Otu002801	Otu002823	Otu002967	Otu003249	Otu003280	Otu003368	Otu003481	Otu003543	Otu003605	Otu003619	Otu004045	Otu004089	Otu004327	Otu004498	Otu004564	Otu004652	Otu004820	Otu004885	Otu004887	Otu005016	Otu005029	Otu005208	Otu005221	Otu005295	Otu005321	Otu005363	Otu005378	Otu005442	Otu005489	Otu005647	Otu005925	Otu005947
Bacteria;_;Firmicutes;_;Bacilli;_;Erysipelotrichales;_;Erysipelatoclostridiaceae;_;Erysipelatoclostridiaceae_ge	Otu001893
Bacteria;_;Firmicutes;_;Bacilli;_;Erysipelotrichales;_;Erysipelatoclostridiaceae;_;Erysipelatoclostridiaceae_unclassified	Otu001376	Otu001749	Otu001950	Otu002269	Otu003809	Otu005222
Bacteria;_;Firmicutes;_;Bacilli;_;Erysipelotrichales;_;Erysipelatoclostridiaceae;_;Erysipelatoclostridium	Otu001554
Bacteria;_;Firmicutes;_;Bacilli;_;Erysipelotrichales;_;Erysipelatoclostridiaceae;_;UCG-004	Otu001644	Otu003485	Otu003959	Otu004129	Otu004173	Otu004446	Otu004689	Otu004824	Otu005087	Otu005311	Otu005348	Otu005537	Otu005670	Otu005974	Otu006066	Otu006523	Otu006833	Otu007290	Otu010349	Otu010743	Otu011515
Bacteria;_;Firmicutes;_;Bacilli;_;Erysipelotrichales;_;Erysipelotrichaceae;_;Breznakia	Otu003036
Bacteria;_;Firmicutes;_;Bacilli;_;Erysipelotrichales;_;Erysipelotrichaceae;_;Catenisphaera	Otu012945
Bacteria;_;Firmicutes;_;Bacilli;_;Erysipelotrichales;_;Erysipelotrichaceae;_;Dielma	Otu002338
Bacteria;_;Firmicutes;_;Bacilli;_;Erysipelotrichales;_;Erysipelotrichaceae;_;Erysipelotrichaceae_ge	Otu005781	Otu007441	Otu009951
Bacteria;_;Firmicutes;_;Bacilli;_;Erysipelotrichales;_;Erysipelotrichaceae;_;Erysipelotrichaceae_unclassified	Otu000026	Otu001036	Otu001444	Otu001632	Otu001902	Otu003187	Otu003447	Otu004036	Otu004130	Otu004385	Otu005449	Otu006165	Otu006709	Otu006774	Otu007197	Otu007804	Otu009139	Otu009253	Otu009839	Otu010370	Otu011411	Otu012170	Otu012483
Bacteria;_;Firmicutes;_;Bacilli;_;Erysipelotrichales;_;Erysipelotrichaceae;_;Faecalitalea	Otu008839
Bacteria;_;Firmicutes;_;Bacilli;_;Erysipelotrichales;_;Erysipelotrichaceae;_;Solobacterium	Otu007586
Bacteria;_;Firmicutes;_;Bacilli;_;Erysipelotrichales;_;Erysipelotrichaceae;_;uncultured	Otu004106
Bacteria;_;Firmicutes;_;Bacilli;_;Erysipelotrichales;_;Erysipelotrichales_unclassified;_;Erysipelotrichales_unclassified	Otu002060	Otu002266	Otu003271	Otu003743	Otu003810	Otu003931	Otu004742	Otu005689	Otu007506	Otu007609	Otu008137	Otu010416	Otu010458	Otu010897	Otu011528	Otu011542	Otu011803	Otu012088	Otu013005	Otu013078
Bacteria;_;Firmicutes;_;Bacilli;_;Erysipelotrichales;_;uncultured;_;uncultured_ge	Otu003887	Otu009733
Bacteria;_;Firmicutes;_;Bacilli;_;Izemoplasmatales;_;Izemoplasmatales_fa;_;Izemoplasmatales_ge	Otu000495	Otu001023	Otu001658	Otu001689	Otu001781	Otu002210	Otu002217	Otu002740	Otu003000	Otu003379	Otu003663	Otu003812	Otu003842	Otu004005	Otu004533	Otu005230	Otu006060	Otu006253	Otu006260	Otu006313	Otu006625	Otu006637	Otu007273	Otu009002	Otu009287	Otu009856	Otu010452
Bacteria;_;Firmicutes;_;Bacilli;_;Izemoplasmatales;_;Izemoplasmatales_unclassified;_;Izemoplasmatales_unclassified	Otu003035
Bacteria;_;Firmicutes;_;Bacilli;_;Lactobacillales;_;Aerococcaceae;_;Aerococcaceae_unclassified	Otu000013	Otu000156	Otu000199	Otu000209	Otu000219	Otu000233	Otu000339	Otu000388	Otu000434	Otu000595	Otu000600	Otu000639	Otu000676	Otu000843	Otu000879	Otu000885	Otu001059	Otu001166	Otu001216	Otu001224	Otu001344	Otu001348	Otu001472	Otu001533	Otu001580	Otu001756	Otu001789	Otu001831	Otu002009	Otu002133	Otu002182	Otu002184	Otu002313	Otu002374	Otu002485	Otu002771	Otu002817	Otu002876	Otu002893	Otu002934	Otu002962	Otu003108	Otu003141	Otu003169	Otu003176	Otu003313	Otu003428	Otu003509	Otu003517
Bacteria;_;Firmicutes;_;Bacilli;_;Lactobacillales;_;Aerococcaceae;_;Facklamia	Otu000046	Otu000531	Otu000570	Otu000732	Otu000785	Otu001307	Otu001408	Otu001695	Otu001741	Otu001984	Otu002240	Otu002247	Otu002631	Otu002770	Otu002807	Otu003030	Otu003140	Otu003220	Otu003319	Otu003461	Otu003796	Otu003871	Otu004311	Otu004829	Otu005421	Otu005490	Otu006610	Otu006789	Otu006907	Otu006912	Otu006967	Otu007123	Otu007626	Otu007850	Otu007858	Otu008222	Otu008417	Otu008524	Otu009182	Otu009250	Otu009731	Otu010055	Otu010239	Otu010244	Otu010420	Otu012459	Otu012598	Otu012774	Otu012858
Bacteria;_;Firmicutes;_;Bacilli;_;Lactobacillales;_;Aerococcaceae;_;Ignavigranum	Otu000484	Otu000674	Otu004088	Otu006127
Bacteria;_;Firmicutes;_;Bacilli;_;Lactobacillales;_;Carnobacteriaceae;_;Alloiococcus	Otu010408
Bacteria;_;Firmicutes;_;Bacilli;_;Lactobacillales;_;Carnobacteriaceae;_;Atopostipes	Otu000110	Otu000549	Otu001816	Otu001961	Otu003488	Otu004396	Otu004431	Otu005273	Otu005518	Otu007596	Otu007831	Otu008158	Otu008686	Otu009028	Otu009949	Otu010492	Otu011151	Otu012293
Bacteria;_;Firmicutes;_;Bacilli;_;Lactobacillales;_;Carnobacteriaceae;_;Carnobacteriaceae_unclassified	Otu000070	Otu000720	Otu002570	Otu004041	Otu005932	Otu006000	Otu006007	Otu007004	Otu007928	Otu008314	Otu008498	Otu008594	Otu009413	Otu009699	Otu010775	Otu010803	Otu011334	Otu011419	Otu011631	Otu011951	Otu012076	Otu012257	Otu012501	Otu012504	Otu012935	Otu013131
Bacteria;_;Firmicutes;_;Bacilli;_;Lactobacillales;_;Carnobacteriaceae;_;Desemzia	Otu010990
Bacteria;_;Firmicutes;_;Bacilli;_;Lactobacillales;_;Lactobacillaceae;_;Lactobacillus	Otu008939
Bacteria;_;Firmicutes;_;Bacilli;_;Lactobacillales;_;Lactobacillales_unclassified;_;Lactobacillales_unclassified	Otu000001	Otu000010	Otu000023	Otu000024	Otu000029	Otu000128	Otu000186	Otu000241	Otu000265	Otu000343	Otu000395	Otu000450	Otu000474	Otu000518	Otu000544	Otu000563	Otu000579	Otu000582	Otu000601	Otu000625	Otu000670	Otu000735	Otu000780	Otu000805	Otu000854	Otu000943	Otu000972	Otu000987	Otu000989	Otu001054	Otu001092	Otu001142	Otu001167	Otu001170	Otu001210	Otu001215	Otu001276	Otu001333	Otu001347	Otu001377	Otu001383	Otu001390	Otu001403	Otu001447	Otu001530	Otu001537	Otu001676	Otu001769	Otu001807
Bacteria;_;Firmicutes;_;Bacilli;_;Lactobacillales;_;Streptococcaceae;_;Streptococcus	Otu012928
Bacteria;_;Firmicutes;_;Bacilli;_;RF39;_;RF39_fa;_;RF39_ge	Otu000327	Otu000338	Otu000587	Otu000668	Otu000669	Otu000689	Otu000693	Otu000711	Otu000715	Otu000725	Otu000729	Otu000763	Otu000767	Otu000796	Otu000820	Otu000836	Otu000837	Otu000846	Otu000888	Otu000897	Otu000903	Otu000924	Otu000933	Otu000980	Otu001011	Otu001047	Otu001072	Otu001118	Otu001128	Otu001213	Otu001260	Otu001295	Otu001321	Otu001352	Otu001378	Otu001394	Otu001426	Otu001517	Otu001539	Otu001544	Otu001557	Otu001559	Otu001579	Otu001606	Otu001657	Otu001670	Otu001717	Otu001834	Otu001847
Bacteria;_;Firmicutes;_;Bacilli;_;Staphylococcales;_;Staphylococcaceae;_;Jeotgalicoccus	Otu001594
Bacteria;_;Firmicutes;_;Clostridia;_;Christensenellales;_;Christensenellaceae;_;Christensenellaceae_R-7_group	Otu000180	Otu000181	Otu000185	Otu000195	Otu000216	Otu000234	Otu000236	Otu000243	Otu000302	Otu000330	Otu000361	Otu000362	Otu000404	Otu000442	Otu000494	Otu000504	Otu000537	Otu000545	Otu000564	Otu000571	Otu000613	Otu000631	Otu000654	Otu000673	Otu000719	Otu000742	Otu000759	Otu000772	Otu000784	Otu000792	Otu000818	Otu000839	Otu000841	Otu000845	Otu000855	Otu000871	Otu000893	Otu000976	Otu000983	Otu000984	Otu001010	Otu001013	Otu001026	Otu001074	Otu001085	Otu001091	Otu001098	Otu001117	Otu001139
Bacteria;_;Firmicutes;_;Clostridia;_;Christensenellales;_;Christensenellaceae;_;Christensenellaceae_unclassified	Otu009777
Bacteria;_;Firmicutes;_;Clostridia;_;Christensenellales;_;Christensenellaceae;_;uncultured	Otu002336	Otu002557	Otu003853	Otu007908
Bacteria;_;Firmicutes;_;Clostridia;_;Clostridia_or;_;Clostridia_or_unclassified;_;Clostridia_or_unclassified	Otu006694
Bacteria;_;Firmicutes;_;Clostridia;_;Clostridia_or;_;Hungateiclostridiaceae;_;Fastidiosipila	Otu000045	Otu000281	Otu000512	Otu000655	Otu001089	Otu001645	Otu003357	Otu004575	Otu004804	Otu005175	Otu006057	Otu006380	Otu006388	Otu006466	Otu007095	Otu007231	Otu007561	Otu007669	Otu007904	Otu007922	Otu008259	Otu008469	Otu009192	Otu009290	Otu009298	Otu009741	Otu010220	Otu011339	Otu011911	Otu011942	Otu011987	Otu012176	Otu012575	Otu012596	Otu012620
Bacteria;_;Firmicutes;_;Clostridia;_;Clostridia_or;_;Hungateiclostridiaceae;_;Hungateiclostridiaceae_unclassified	Otu000228	Otu000252	Otu000452	Otu000532	Otu000630	Otu000665	Otu001237	Otu001790	Otu001891	Otu002610	Otu002640	Otu002708	Otu002863	Otu003232	Otu004234	Otu004478	Otu004708	Otu004919	Otu005023	Otu005056	Otu005145	Otu005151	Otu005317	Otu005618	Otu006421	Otu006489	Otu007732	Otu007733	Otu007771	Otu008052	Otu008066	Otu008470	Otu008987	Otu009135	Otu009684	Otu010010	Otu010268	Otu010279	Otu011881	Otu011946	Otu012610	Otu012613
Bacteria;_;Firmicutes;_;Clostridia;_;Clostridia_or;_;Hungateiclostridiaceae;_;Ruminiclostridium	Otu000271
Bacteria;_;Firmicutes;_;Clostridia;_;Clostridia_or;_;Hungateiclostridiaceae;_;Saccharofermentans	Otu000244	Otu001418	Otu004486	Otu005205	Otu008427	Otu008768	Otu010219	Otu011891
Bacteria;_;Firmicutes;_;Clostridia;_;Clostridia_UCG-014;_;Clostridia_UCG-014_fa;_;Clostridia_UCG-014_ge	Otu000303	Otu000360	Otu000368	Otu000429	Otu000440	Otu000462	Otu000471	Otu000491	Otu000698	Otu000736	Otu000794	Otu000803	Otu000827	Otu000955	Otu000973	Otu001046	Otu001049	Otu001082	Otu001096	Otu001097	Otu001169	Otu001184	Otu001189	Otu001214	Otu001332	Otu001388	Otu001424	Otu001436	Otu001448	Otu001452	Otu001478	Otu001485	Otu001739	Otu001740	Otu001880	Otu001924	Otu001947	Otu001958	Otu001978	Otu001982	Otu002005	Otu002015	Otu002018	Otu002021	Otu002023	Otu002094	Otu002127	Otu002131	Otu002216
Bacteria;_;Firmicutes;_;Clostridia;_;Clostridia_unclassified;_;Clostridia_unclassified;_;Clostridia_unclassified	Otu000008	Otu000014	Otu000016	Otu000027	Otu000082	Otu000094	Otu000166	Otu000204	Otu000285	Otu000332	Otu000371	Otu000375	Otu000427	Otu000431	Otu000445	Otu000476	Otu000486	Otu000546	Otu000557	Otu000585	Otu000591	Otu000597	Otu000604	Otu000672	Otu000727	Otu000734	Otu000751	Otu000754	Otu000815	Otu000963	Otu001012	Otu001014	Otu001020	Otu001030	Otu001106	Otu001135	Otu001145	Otu001162	Otu001172	Otu001178	Otu001181	Otu001191	Otu001192	Otu001243	Otu001251	Otu001256	Otu001282	Otu001320	Otu001364
Bacteria;_;Firmicutes;_;Clostridia;_;Clostridia_vadinBB60_group;_;Clostridia_vadinBB60_group_fa;_;Clostridia_vadinBB60_group_ge	Otu000891	Otu001112	Otu001131	Otu001292	Otu001397	Otu001491	Otu001525	Otu001585	Otu001599	Otu001601	Otu002050	Otu002135	Otu002144	Otu002176	Otu002207	Otu002499	Otu002650	Otu002766	Otu002829	Otu002935	Otu002991	Otu003131	Otu003174	Otu003206	Otu003227	Otu003308	Otu003320	Otu003340	Otu003343	Otu003416	Otu003427	Otu003534	Otu003681	Otu003683	Otu003800	Otu003852	Otu003894	Otu003943	Otu003946	Otu003955	Otu004011	Otu004050	Otu004105	Otu004373	Otu004389	Otu004634	Otu004696	Otu004785	Otu004967
Bacteria;_;Firmicutes;_;Clostridia;_;Clostridiales;_;Clostridiaceae;_;Clostridium_sensu_stricto_1	Otu001069	Otu003270	Otu003661	Otu006731	Otu007408
Bacteria;_;Firmicutes;_;Clostridia;_;Clostridiales;_;uncultured;_;uncultured_ge	Otu005630
Bacteria;_;Firmicutes;_;Clostridia;_;Eubacteriales;_;Anaerofustaceae;_;Anaerofustis	Otu001705	Otu007791	Otu008792
Bacteria;_;Firmicutes;_;Clostridia;_;Eubacteriales;_;Eubacteriaceae;_;Eubacterium	Otu007746	Otu008560
Bacteria;_;Firmicutes;_;Clostridia;_;Lachnospirales;_;Defluviitaleaceae;_;Defluviitaleaceae_UCG-011	Otu000583	Otu001892	Otu009527	Otu010014	Otu012282
Bacteria;_;Firmicutes;_;Clostridia;_;Lachnospirales;_;Lachnospiraceae;_;Acetitomaculum	Otu004378	Otu009415	Otu012349
Bacteria;_;Firmicutes;_;Clostridia;_;Lachnospirales;_;Lachnospiraceae;_;Agathobacter	Otu000240	Otu003910	Otu004078	Otu006898	Otu007285	Otu009354	Otu011554	Otu012010	Otu012553	Otu012631	Otu012846
Bacteria;_;Firmicutes;_;Clostridia;_;Lachnospirales;_;Lachnospiraceae;_;Anaerosporobacter	Otu001114	Otu002671
Bacteria;_;Firmicutes;_;Clostridia;_;Lachnospirales;_;Lachnospiraceae;_;Anaerostipes	Otu002158
Bacteria;_;Firmicutes;_;Clostridia;_;Lachnospirales;_;Lachnospiraceae;_;Blautia	Otu004165	Otu006968	Otu009819
Bacteria;_;Firmicutes;_;Clostridia;_;Lachnospirales;_;Lachnospiraceae;_;Cellulosilyticum	Otu006390	Otu007710	Otu008759
Bacteria;_;Firmicutes;_;Clostridia;_;Lachnospirales;_;Lachnospiraceae;_;Coprococcus	Otu002497	Otu006858	Otu007775	Otu008378	Otu009047
Bacteria;_;Firmicutes;_;Clostridia;_;Lachnospirales;_;Lachnospiraceae;_;Dorea	Otu000444	Otu000511	Otu002074	Otu002403	Otu004207	Otu004969	Otu008398	Otu008872	Otu010296	Otu010809	Otu010932	Otu012096
Bacteria;_;Firmicutes;_;Clostridia;_;Lachnospirales;_;Lachnospiraceae;_;Frisingicoccus	Otu001263	Otu010804
Bacteria;_;Firmicutes;_;Clostridia;_;Lachnospirales;_;Lachnospiraceae;_;GCA-900066575	Otu004042	Otu004053	Otu008091	Otu008793	Otu009185	Otu012687
Bacteria;_;Firmicutes;_;Clostridia;_;Lachnospirales;_;Lachnospiraceae;_;Howardella	Otu004094
Bacteria;_;Firmicutes;_;Clostridia;_;Lachnospirales;_;Lachnospiraceae;_;Hungatella	Otu006932
Bacteria;_;Firmicutes;_;Clostridia;_;Lachnospirales;_;Lachnospiraceae;_;Lachnoclostridium	Otu002073	Otu003544	Otu007880	Otu008480
Bacteria;_;Firmicutes;_;Clostridia;_;Lachnospirales;_;Lachnospiraceae;_;Lachnospira	Otu001040	Otu003184	Otu005641
Bacteria;_;Firmicutes;_;Clostridia;_;Lachnospirales;_;Lachnospiraceae;_;Lachnospiraceae_AC2044_group	Otu000656	Otu002002	Otu003101
Bacteria;_;Firmicutes;_;Clostridia;_;Lachnospirales;_;Lachnospiraceae;_;Lachnospiraceae_FCS020_group	Otu000458	Otu001516	Otu003969	Otu006229	Otu006437	Otu006887	Otu009467
Bacteria;_;Firmicutes;_;Clostridia;_;Lachnospirales;_;Lachnospiraceae;_;Lachnospiraceae_ge	Otu004665	Otu005664	Otu007367	Otu008208	Otu009233	Otu010924
Bacteria;_;Firmicutes;_;Clostridia;_;Lachnospirales;_;Lachnospiraceae;_;Lachnospiraceae_NK3A20_group	Otu001146	Otu007571	Otu012940
Bacteria;_;Firmicutes;_;Clostridia;_;Lachnospirales;_;Lachnospiraceae;_;Lachnospiraceae_NK4A136_group	Otu005314	Otu005848	Otu007405	Otu012451
Bacteria;_;Firmicutes;_;Clostridia;_;Lachnospirales;_;Lachnospiraceae;_;Lachnospiraceae_NK4B4_group	Otu000960	Otu002980	Otu003951	Otu005911
Bacteria;_;Firmicutes;_;Clostridia;_;Lachnospirales;_;Lachnospiraceae;_;Lachnospiraceae_UCG-001	Otu006517
Bacteria;_;Firmicutes;_;Clostridia;_;Lachnospirales;_;Lachnospiraceae;_;Lachnospiraceae_UCG-002	Otu004360	Otu008415	Otu011825
Bacteria;_;Firmicutes;_;Clostridia;_;Lachnospirales;_;Lachnospiraceae;_;Lachnospiraceae_UCG-004	Otu009032
Bacteria;_;Firmicutes;_;Clostridia;_;Lachnospirales;_;Lachnospiraceae;_;Lachnospiraceae_UCG-008	Otu001488	Otu006969
Bacteria;_;Firmicutes;_;Clostridia;_;Lachnospirales;_;Lachnospiraceae;_;Lachnospiraceae_UCG-010	Otu000741	Otu001093	Otu001957	Otu006483	Otu007308	Otu009299
Bacteria;_;Firmicutes;_;Clostridia;_;Lachnospirales;_;Lachnospiraceae;_;Lachnospiraceae_unclassified	Otu000092	Otu000095	Otu000134	Otu000139	Otu000152	Otu000167	Otu000190	Otu000215	Otu000231	Otu000251	Otu000267	Otu000280	Otu000287	Otu000288	Otu000291	Otu000317	Otu000350	Otu000436	Otu000441	Otu000457	Otu000475	Otu000477	Otu000509	Otu000526	Otu000534	Otu000538	Otu000542	Otu000553	Otu000567	Otu000599	Otu000662	Otu000705	Otu000721	Otu000753	Otu000755	Otu000766	Otu000779	Otu000783	Otu000791	Otu000813	Otu000816	Otu000823	Otu000849	Otu000862	Otu000866	Otu000886	Otu000902	Otu000921	Otu000929
Bacteria;_;Firmicutes;_;Clostridia;_;Lachnospirales;_;Lachnospiraceae;_;Marvinbryantia	Otu003358
Bacteria;_;Firmicutes;_;Clostridia;_;Lachnospirales;_;Lachnospiraceae;_;Moryella	Otu013144
Bacteria;_;Firmicutes;_;Clostridia;_;Lachnospirales;_;Lachnospiraceae;_;Pseudobutyrivibrio	Otu010764
Bacteria;_;Firmicutes;_;Clostridia;_;Lachnospirales;_;Lachnospiraceae;_;Roseburia	Otu000683	Otu002265	Otu003370	Otu005106	Otu008143	Otu009679	Otu010771
Bacteria;_;Firmicutes;_;Clostridia;_;Lachnospirales;_;Lachnospiraceae;_;Syntrophococcus	Otu005071
Bacteria;_;Firmicutes;_;Clostridia;_;Lachnospirales;_;Lachnospiraceae;_;Tuzzerella	Otu012805
Bacteria;_;Firmicutes;_;Clostridia;_;Lachnospirales;_;Lachnospiraceae;_;Tyzzerella	Otu004995	Otu006798	Otu007894	Otu007983	Otu009471
Bacteria;_;Firmicutes;_;Clostridia;_;Lachnospirales;_;Lachnospiraceae;_;XBB1006	Otu008733
Bacteria;_;Firmicutes;_;Clostridia;_;Lachnospirales;_;Lachnospirales_unclassified;_;Lachnospirales_unclassified	Otu002363	Otu003015	Otu006282	Otu012401
Bacteria;_;Firmicutes;_;Clostridia;_;Monoglobales;_;Monoglobaceae;_;Monoglobus	Otu000168	Otu000237	Otu000394	Otu000413	Otu000438	Otu000461	Otu000617	Otu000664	Otu000802	Otu000848	Otu000909	Otu000965	Otu000969	Otu001187	Otu001234	Otu001238	Otu001324	Otu001515	Otu001522	Otu001583	Otu001597	Otu001646	Otu001656	Otu001669	Otu001711	Otu001745	Otu001866	Otu001911	Otu002083	Otu002086	Otu002150	Otu002165	Otu002285	Otu002382	Otu002430	Otu002439	Otu002453	Otu002494	Otu002558	Otu002601	Otu002724	Otu002753	Otu002777	Otu002810	Otu002920	Otu002992	Otu003097	Otu003159	Otu003375
Bacteria;_;Firmicutes;_;Clostridia;_;Oscillospirales;_;Butyricicoccaceae;_;Butyricicoccus	Otu001946	Otu005119
Bacteria;_;Firmicutes;_;Clostridia;_;Oscillospirales;_;Butyricicoccaceae;_;UCG-009	Otu000266	Otu000313	Otu000533	Otu000573	Otu000793	Otu000819	Otu001019	Otu001024	Otu001182	Otu002471	Otu003048	Otu003058	Otu003138	Otu004795	Otu006647	Otu007258	Otu007759	Otu007942	Otu008235	Otu008572	Otu009335	Otu010476	Otu010749	Otu011174	Otu011493	Otu012325	Otu013113
Bacteria;_;Firmicutes;_;Clostridia;_;Oscillospirales;_;Ethanoligenenaceae;_;Incertae_Sedis	Otu002450
Bacteria;_;Firmicutes;_;Clostridia;_;Oscillospirales;_;Oscillospiraceae;_;Colidextribacter	Otu000628	Otu001616	Otu005370	Otu011371	Otu012597
Bacteria;_;Firmicutes;_;Clostridia;_;Oscillospirales;_;Oscillospiraceae;_;Flavonifractor	Otu000768	Otu001787	Otu004954	Otu006030	Otu006783
Bacteria;_;Firmicutes;_;Clostridia;_;Oscillospirales;_;Oscillospiraceae;_;Intestinimonas	Otu003213	Otu004229
Bacteria;_;Firmicutes;_;Clostridia;_;Oscillospirales;_;Oscillospiraceae;_;NK4A214_group	Otu000184	Otu000409	Otu000483	Otu001134	Otu001269	Otu001337	Otu001497	Otu001696	Otu001970	Otu002318	Otu002441	Otu002591	Otu003037	Otu003297	Otu003354	Otu003664	Otu003772	Otu003926	Otu003989	Otu004052	Otu004285	Otu004430	Otu005035	Otu005166	Otu005840	Otu007202	Otu007611	Otu007855	Otu008037	Otu009036	Otu009306	Otu009441	Otu010195	Otu010292	Otu010717	Otu010723	Otu010881	Otu011033	Otu011122	Otu011183	Otu012381	Otu012808
Bacteria;_;Firmicutes;_;Clostridia;_;Oscillospirales;_;Oscillospiraceae;_;Oscillibacter	Otu000326	Otu000356	Otu000592	Otu000744	Otu001186	Otu001331	Otu001349	Otu001907	Otu002620	Otu003283	Otu004247	Otu004910	Otu004997	Otu006274	Otu008033	Otu008078	Otu008598	Otu009634	Otu009826	Otu009958	Otu010513	Otu011545	Otu012040	Otu012073
Bacteria;_;Firmicutes;_;Clostridia;_;Oscillospirales;_;Oscillospiraceae;_;Oscillospiraceae_ge	Otu008164
Bacteria;_;Firmicutes;_;Clostridia;_;Oscillospirales;_;Oscillospiraceae;_;Oscillospiraceae_unclassified	Otu000318	Otu000365	Otu000366	Otu000422	Otu000439	Otu000527	Otu000598	Otu000636	Otu000644	Otu000750	Otu000842	Otu001002	Otu001073	Otu001083	Otu001160	Otu001242	Otu001299	Otu001455	Otu001543	Otu001584	Otu001602	Otu001660	Otu001661	Otu001663	Otu001729	Otu001731	Otu001775	Otu001805	Otu001840	Otu001897	Otu001932	Otu001985	Otu002087	Otu002097	Otu002110	Otu002194	Otu002236	Otu002257	Otu002271	Otu002296	Otu002323	Otu002460	Otu002527	Otu002618	Otu002624	Otu002785	Otu002828	Otu002831	Otu002908
Bacteria;_;Firmicutes;_;Clostridia;_;Oscillospirales;_;Oscillospiraceae;_;Papillibacter	Otu011812
Bacteria;_;Firmicutes;_;Clostridia;_;Oscillospirales;_;Oscillospiraceae;_;UCG-002	Otu000113	Otu000226	Otu000952	Otu001029	Otu001115	Otu001442	Otu001747	Otu002156	Otu002564	Otu002602	Otu003078	Otu003089	Otu003344	Otu004316	Otu005013	Otu006853	Otu006854	Otu007997	Otu009604	Otu010137	Otu011708	Otu012934
Bacteria;_;Firmicutes;_;Clostridia;_;Oscillospirales;_;Oscillospiraceae;_;UCG-005	Otu000007	Otu000021	Otu000036	Otu000061	Otu000083	Otu000109	Otu000171	Otu000256	Otu000264	Otu000268	Otu000300	Otu000307	Otu000348	Otu000502	Otu000516	Otu000572	Otu000580	Otu000605	Otu000621	Otu000624	Otu000643	Otu000649	Otu000680	Otu000700	Otu000713	Otu000716	Otu000723	Otu000728	Otu000737	Otu000745	Otu000781	Otu000878	Otu001004	Otu001006	Otu001095	Otu001113	Otu001129	Otu001355	Otu001387	Otu001445	Otu001495	Otu001552	Otu001577	Otu001626	Otu001664	Otu001671	Otu001772	Otu001782	Otu001804
Bacteria;_;Firmicutes;_;Clostridia;_;Oscillospirales;_;Oscillospiraceae;_;UCG-007	Otu000675	Otu001785	Otu006708	Otu011598	Otu012220	Otu013223
Bacteria;_;Firmicutes;_;Clostridia;_;Oscillospirales;_;Oscillospiraceae;_;uncultured	Otu000513	Otu002576	Otu002690	Otu003868	Otu006039	Otu007143	Otu010194	Otu011570	Otu013103
Bacteria;_;Firmicutes;_;Clostridia;_;Oscillospirales;_;Oscillospiraceae;_;V9D2013_group	Otu007110
Bacteria;_;Firmicutes;_;Clostridia;_;Oscillospirales;_;Oscillospirales_fa;_;Hydrogenoanaerobacterium	Otu000807	Otu001000	Otu002985	Otu003445	Otu004965	Otu007067	Otu007913	Otu008567	Otu009356	Otu009815	Otu011482	Otu011517
Bacteria;_;Firmicutes;_;Clostridia;_;Oscillospirales;_;Oscillospirales_fa;_;Oscillospirales_fa_unclassified	Otu006114
Bacteria;_;Firmicutes;_;Clostridia;_;Oscillospirales;_;Oscillospirales_fa;_;Oscillospirales_ge	Otu000262	Otu000282	Otu000301	Otu000315	Otu000337	Otu000352	Otu000392	Otu000406	Otu000417	Otu000428	Otu000433	Otu000448	Otu000466	Otu000480	Otu000507	Otu000566	Otu000569	Otu000574	Otu000596	Otu000718	Otu000782	Otu000786	Otu000790	Otu000817	Otu000852	Otu000863	Otu000881	Otu000884	Otu000935	Otu000958	Otu000986	Otu001016	Otu001017	Otu001043	Otu001126	Otu001132	Otu001152	Otu001232	Otu001293	Otu001306	Otu001316	Otu001319	Otu001416	Otu001449	Otu001494	Otu001649	Otu001762	Otu001788	Otu001803
Bacteria;_;Firmicutes;_;Clostridia;_;Oscillospirales;_;Oscillospirales_unclassified;_;Oscillospirales_unclassified	Otu000539	Otu000561	Otu000620	Otu000632	Otu000688	Otu000826	Otu001084	Otu001133	Otu001136	Otu001137	Otu001149	Otu001265	Otu001303	Otu001341	Otu001389	Otu001492	Otu001507	Otu001512	Otu001575	Otu001589	Otu001590	Otu001611	Otu001620	Otu001679	Otu001751	Otu001773	Otu001806	Otu001983	Otu002028	Otu002047	Otu002085	Otu002118	Otu002341	Otu002361	Otu002522	Otu002633	Otu002638	Otu002696	Otu002732	Otu002742	Otu002761	Otu002849	Otu002909	Otu002927	Otu003026	Otu003043	Otu003075	Otu003190	Otu003256
Bacteria;_;Firmicutes;_;Clostridia;_;Oscillospirales;_;Ruminococcaceae;_;Candidatus_Soleaferrea	Otu000378	Otu001707	Otu002567	Otu002956	Otu003593	Otu003630	Otu003785	Otu005181	Otu005257	Otu009008	Otu009337	Otu010240	Otu010437	Otu012512
Bacteria;_;Firmicutes;_;Clostridia;_;Oscillospirales;_;Ruminococcaceae;_;Caproiciproducens	Otu004753	Otu006009	Otu008457	Otu012838
Bacteria;_;Firmicutes;_;Clostridia;_;Oscillospirales;_;Ruminococcaceae;_;Faecalibacterium	Otu006784
Bacteria;_;Firmicutes;_;Clostridia;_;Oscillospirales;_;Ruminococcaceae;_;Harryflintia	Otu011153
Bacteria;_;Firmicutes;_;Clostridia;_;Oscillospirales;_;Ruminococcaceae;_;Incertae_Sedis	Otu001338	Otu001400	Otu001654	Otu001929	Otu002972	Otu003594	Otu004935
Bacteria;_;Firmicutes;_;Clostridia;_;Oscillospirales;_;Ruminococcaceae;_;Negativibacillus	Otu000626	Otu003804
Bacteria;_;Firmicutes;_;Clostridia;_;Oscillospirales;_;Ruminococcaceae;_;Paludicola	Otu002091	Otu005648	Otu006145
Bacteria;_;Firmicutes;_;Clostridia;_;Oscillospirales;_;Ruminococcaceae;_;Pygmaiobacter	Otu002774
Bacteria;_;Firmicutes;_;Clostridia;_;Oscillospirales;_;Ruminococcaceae;_;Ruminococcaceae_ge	Otu000207	Otu000328	Otu000408	Otu000660	Otu001052	Otu001428	Otu001768	Otu001890	Otu002816	Otu002853	Otu003178	Otu003929	Otu003954	Otu004365	Otu004725	Otu004991	Otu009019	Otu011964	Otu012475
Bacteria;_;Firmicutes;_;Clostridia;_;Oscillospirales;_;Ruminococcaceae;_;Ruminococcaceae_unclassified	Otu000151	Otu000588	Otu000612	Otu000941	Otu000964	Otu001105	Otu001141	Otu001203	Otu001240	Otu001481	Otu001514	Otu001764	Otu001778	Otu001841	Otu001952	Otu002129	Otu002191	Otu002239	Otu002254	Otu002264	Otu002339	Otu002405	Otu002493	Otu002516	Otu002519	Otu002683	Otu002799	Otu002809	Otu002925	Otu002942	Otu002943	Otu003027	Otu003034	Otu003325	Otu003330	Otu003499	Otu003511	Otu003556	Otu003559	Otu003627	Otu003736	Otu003750	Otu003770	Otu003783	Otu003813	Otu003867	Otu003920	Otu003984	Otu004031
Bacteria;_;Firmicutes;_;Clostridia;_;Oscillospirales;_;Ruminococcaceae;_;Ruminococcus	Otu000158	Otu000160	Otu000174	Otu000212	Otu000255	Otu000309	Otu000310	Otu000379	Otu000403	Otu000426	Otu000446	Otu000468	Otu000547	Otu000550	Otu000609	Otu000618	Otu000638	Otu000647	Otu000777	Otu000928	Otu000967	Otu001022	Otu001094	Otu001180	Otu001248	Otu001289	Otu001384	Otu001473	Otu001508	Otu001613	Otu001849	Otu001850	Otu001990	Otu002070	Otu002400	Otu002427	Otu002612	Otu002867	Otu003009	Otu003143	Otu003233	Otu003439	Otu003484	Otu004177	Otu004204	Otu004280	Otu004670	Otu004792	Otu005163
Bacteria;_;Firmicutes;_;Clostridia;_;Oscillospirales;_;Ruminococcaceae;_;Subdoligranulum	Otu004920
Bacteria;_;Firmicutes;_;Clostridia;_;Oscillospirales;_;Ruminococcaceae;_;uncultured	Otu000136	Otu000321	Otu000423	Otu000497	Otu000510	Otu000666	Otu000671	Otu000686	Otu000775	Otu000824	Otu000877	Otu000907	Otu000911	Otu001174	Otu001188	Otu001194	Otu001336	Otu001354	Otu001461	Otu001555	Otu001586	Otu001587	Otu001686	Otu001714	Otu001743	Otu001767	Otu001833	Otu002020	Otu002149	Otu002157	Otu002358	Otu002368	Otu002461	Otu002464	Otu002502	Otu002521	Otu002525	Otu002593	Otu002796	Otu002825	Otu002938	Otu002998	Otu003001	Otu003012	Otu003025	Otu003060	Otu003122	Otu003490	Otu003824
Bacteria;_;Firmicutes;_;Clostridia;_;Oscillospirales;_;UCG-010;_;UCG-010_ge	Otu000165	Otu000333	Otu000351	Otu000358	Otu000411	Otu000470	Otu000478	Otu000485	Otu000489	Otu000492	Otu000508	Otu000521	Otu000522	Otu000523	Otu000536	Otu000540	Otu000576	Otu000611	Otu000622	Otu000635	Otu000648	Otu000653	Otu000699	Otu000714	Otu000730	Otu000747	Otu000765	Otu000810	Otu000814	Otu000822	Otu000832	Otu000834	Otu000835	Otu000861	Otu000869	Otu000882	Otu000887	Otu000898	Otu000915	Otu000917	Otu000931	Otu000944	Otu000945	Otu000946	Otu000951	Otu000991	Otu000993	Otu000999	Otu001007
Bacteria;_;Firmicutes;_;Clostridia;_;Oscillospirales;_;UCG-011;_;UCG-011_ge	Otu003836	Otu004149	Otu004941	Otu005942	Otu007046	Otu008068	Otu009675	Otu010008	Otu011743
Bacteria;_;Firmicutes;_;Clostridia;_;Oscillospirales;_;uncultured;_;uncultured_ge	Otu007328	Otu007401
Bacteria;_;Firmicutes;_;Clostridia;_;Peptococcales;_;Peptococcaceae;_;uncultured	Otu000844	Otu001038	Otu001334	Otu001879	Otu002415	Otu002755	Otu003458	Otu004259	Otu004711	Otu005036	Otu005676	Otu006520	Otu006689	Otu011321	Otu012123	Otu012485
Bacteria;_;Firmicutes;_;Clostridia;_;Peptostreptococcales-Tissierellales;_;Anaerovoracaceae;_;Anaerovoracaceae_ge	Otu000646	Otu000678	Otu002399	Otu002658	Otu004092	Otu004184	Otu005392	Otu005662	Otu007399	Otu011022	Otu011762	Otu013147
Bacteria;_;Firmicutes;_;Clostridia;_;Peptostreptococcales-Tissierellales;_;Anaerovoracaceae;_;Anaerovoracaceae_unclassified	Otu002260	Otu002324	Otu002563	Otu002703	Otu003124	Otu003667	Otu004121	Otu004293	Otu004299	Otu005366	Otu005756	Otu006562	Otu007013	Otu008878	Otu009860	Otu010824	Otu011549	Otu012258	Otu012747	Otu013095
Bacteria;_;Firmicutes;_;Clostridia;_;Peptostreptococcales-Tissierellales;_;Anaerovoracaceae;_;Anaerovorax	Otu000410	Otu005109	Otu005255	Otu011397	Otu012251
Bacteria;_;Firmicutes;_;Clostridia;_;Peptostreptococcales-Tissierellales;_;Anaerovoracaceae;_;Family_XIII_AD3011_group	Otu000308	Otu000998	Otu001422	Otu001653	Otu001736	Otu001843	Otu002577	Otu002617	Otu002839	Otu004605	Otu004963	Otu005704	Otu005933	Otu008738	Otu009305	Otu009365	Otu010304	Otu011388	Otu013004
Bacteria;_;Firmicutes;_;Clostridia;_;Peptostreptococcales-Tissierellales;_;Anaerovoracaceae;_;Family_XIII_UCG-001	Otu002725	Otu005913
Bacteria;_;Firmicutes;_;Clostridia;_;Peptostreptococcales-Tissierellales;_;Anaerovoracaceae;_;Mogibacterium	Otu000615	Otu001067	Otu002125	Otu002227	Otu006033
Bacteria;_;Firmicutes;_;Clostridia;_;Peptostreptococcales-Tissierellales;_;Peptostreptococcaceae;_;Clostridioides	Otu010073
Bacteria;_;Firmicutes;_;Clostridia;_;Peptostreptococcales-Tissierellales;_;Peptostreptococcaceae;_;Filifactor	Otu003928	Otu012358
Bacteria;_;Firmicutes;_;Clostridia;_;Peptostreptococcales-Tissierellales;_;Peptostreptococcaceae;_;Paeniclostridium	Otu000865
Bacteria;_;Firmicutes;_;Clostridia;_;Peptostreptococcales-Tissierellales;_;Peptostreptococcaceae;_;Peptostreptococcaceae_unclassified	Otu000575	Otu012822
Bacteria;_;Firmicutes;_;Clostridia;_;Peptostreptococcales-Tissierellales;_;Peptostreptococcaceae;_;Peptostreptococcus	Otu001629
Bacteria;_;Firmicutes;_;Clostridia;_;Peptostreptococcales-Tissierellales;_;Peptostreptococcaceae;_;Romboutsia	Otu003167	Otu003198
Bacteria;_;Firmicutes;_;Clostridia;_;Peptostreptococcales-Tissierellales;_;Peptostreptococcales-Tissierellales_fa;_;Anaerococcus	Otu000019	Otu001212	Otu002231	Otu003637	Otu003720	Otu004444	Otu004626	Otu005124	Otu005697	Otu006001	Otu006018	Otu006206	Otu007071	Otu007174	Otu007198	Otu007668	Otu008003	Otu008017	Otu008071	Otu008927	Otu009404	Otu009514	Otu009586	Otu010290	Otu010587	Otu011525	Otu011661	Otu012238	Otu012382	Otu012868	Otu013031	Otu013086
Bacteria;_;Firmicutes;_;Clostridia;_;Peptostreptococcales-Tissierellales;_;Peptostreptococcales-Tissierellales_fa;_;Anaerosphaera	Otu002219	Otu005164	Otu007162
Bacteria;_;Firmicutes;_;Clostridia;_;Peptostreptococcales-Tissierellales;_;Peptostreptococcales-Tissierellales_fa;_;Helcococcus	Otu000022	Otu001257	Otu001275	Otu001489	Otu003098	Otu003840	Otu005030	Otu005227	Otu006317	Otu008330	Otu008565	Otu009978	Otu010630	Otu011770	Otu011785	Otu012746
Bacteria;_;Firmicutes;_;Clostridia;_;Peptostreptococcales-Tissierellales;_;Peptostreptococcales-Tissierellales_fa;_;Murdochiella	Otu000175	Otu000806	Otu003454	Otu003513	Otu004447	Otu004886	Otu005010	Otu005874	Otu006126	Otu006325	Otu008038	Otu008115	Otu008328	Otu010550	Otu011253	Otu011258	Otu011436	Otu011835	Otu012212	Otu012347
Bacteria;_;Firmicutes;_;Clostridia;_;Peptostreptococcales-Tissierellales;_;Peptostreptococcales-Tissierellales_fa;_;Parvimonas	Otu003217
Bacteria;_;Firmicutes;_;Clostridia;_;Peptostreptococcales-Tissierellales;_;Peptostreptococcales-Tissierellales_fa;_;Peptostreptococcales-Tissierellales_fa_unclassified	Otu000002	Otu000012	Otu000018	Otu000039	Otu000068	Otu000079	Otu000214	Otu000257	Otu000505	Otu000530	Otu000682	Otu000758	Otu000770	Otu000853	Otu000895	Otu000953	Otu001037	Otu001051	Otu001063	Otu001125	Otu001245	Otu001266	Otu001294	Otu001398	Otu001526	Otu001527	Otu001570	Otu001596	Otu001716	Otu001734	Otu001771	Otu001818	Otu001819	Otu001936	Otu001942	Otu001966	Otu002063	Otu002092	Otu002203	Otu002234	Otu002252	Otu002258	Otu002304	Otu002317	Otu002422	Otu002443	Otu002476	Otu002528	Otu002660
Bacteria;_;Firmicutes;_;Clostridia;_;Peptostreptococcales-Tissierellales;_;Peptostreptococcales-Tissierellales_fa;_;W5053	Otu000006	Otu000263	Otu001498	Otu001691	Otu001728	Otu001901	Otu001904	Otu001979	Otu002061	Otu002138	Otu002164	Otu002186	Otu002325	Otu002347	Otu002408	Otu002479	Otu002595	Otu002706	Otu002902	Otu003255	Otu003346	Otu003347	Otu003351	Otu003411	Otu003625	Otu003665	Otu003879	Otu003909	Otu004394	Otu004442	Otu004452	Otu004684	Otu004695	Otu004771	Otu004870	Otu004936	Otu004953	Otu005142	Otu005195	Otu005229	Otu005245	Otu005285	Otu005296	Otu005398	Otu005536	Otu005638	Otu005660	Otu005693	Otu005882
Bacteria;_;Firmicutes;_;Clostridia;_;Peptostreptococcales-Tissierellales;_;Peptostreptococcales-Tissierellales_unclassified;_;Peptostreptococcales-Tissierellales_unclassified	Otu000773	Otu001291	Otu001777	Otu002045	Otu002775	Otu003008	Otu006533	Otu007311	Otu007620	Otu008111	Otu008678	Otu008700	Otu009020	Otu010611	Otu011162	Otu011430	Otu011642
Bacteria;_;Firmicutes;_;Clostridia;_;uncultured;_;uncultured_fa;_;uncultured_ge	Otu001396	Otu001581	Otu002529	Otu002586	Otu002754	Otu002898	Otu002912	Otu003741	Otu003965	Otu004747	Otu008260	Otu009176	Otu010312	Otu013002
Bacteria;_;Firmicutes;_;Firmicutes_unclassified;_;Firmicutes_unclassified;_;Firmicutes_unclassified;_;Firmicutes_unclassified	Otu000051	Otu000064	Otu000072	Otu000111	Otu000140	Otu000279	Otu000407	Otu000465	Otu000578	Otu000661	Otu000778	Otu000876	Otu000894	Otu000938	Otu000947	Otu001056	Otu001070	Otu001119	Otu001159	Otu001241	Otu001267	Otu001335	Otu001439	Otu001560	Otu001604	Otu001636	Otu001757	Otu001794	Otu001813	Otu001826	Otu001871	Otu001943	Otu002012	Otu002130	Otu002147	Otu002261	Otu002327	Otu002346	Otu002425	Otu002548	Otu002665	Otu002709	Otu002789	Otu002864	Otu003003	Otu003066	Otu003079	Otu003100	Otu003146
Bacteria;_;Firmicutes;_;Negativicutes;_;Acidaminococcales;_;Acidaminococcaceae;_;Phascolarctobacterium	Otu000071	Otu002433	Otu004366	Otu004811	Otu005231	Otu005232	Otu007379	Otu008035	Otu011225	Otu011467	Otu011469	Otu012683	Otu012753
Bacteria;_;Firmicutes;_;Negativicutes;_;Acidaminococcales;_;Acidaminococcaceae;_;Succiniclasticum	Otu006752	Otu013197
Bacteria;_;Firmicutes;_;Negativicutes;_;Negativicutes_unclassified;_;Negativicutes_unclassified;_;Negativicutes_unclassified	Otu008073
Bacteria;_;Firmicutes;_;Negativicutes;_;Veillonellales-Selenomonadales;_;uncultured;_;uncultured_ge	Otu002229	Otu010054
Bacteria;_;Firmicutes;_;Syntrophomonadia;_;Syntrophomonadales;_;Syntrophomonadaceae;_;Syntrophomonadaceae_unclassified	Otu011959
Bacteria;_;Fusobacteriota;_;Fusobacteriia;_;Fusobacteriales;_;Fusobacteriaceae;_;Fusobacterium	Otu000316	Otu001437	Otu010150	Otu011775	Otu012335
Bacteria;_;Fusobacteriota;_;Fusobacteriia;_;Fusobacteriales;_;Leptotrichiaceae;_;Caviibacter	Otu000821
Bacteria;_;Fusobacteriota;_;Fusobacteriia;_;Fusobacteriales;_;Leptotrichiaceae;_;Leptotrichia	Otu000144	Otu004161	Otu007754	Otu010212	Otu011665
Bacteria;_;Fusobacteriota;_;Fusobacteriia;_;Fusobacteriales;_;Leptotrichiaceae;_;Leptotrichiaceae_unclassified	Otu000031	Otu000116	Otu002309	Otu002597	Otu003864	Otu003878	Otu003985	Otu004283	Otu004502	Otu004851	Otu005161	Otu005312	Otu005837	Otu005849	Otu005930	Otu006343	Otu006686	Otu006797	Otu006822	Otu007215	Otu007331	Otu007362	Otu007365	Otu007797	Otu008613	Otu008687	Otu009194	Otu009265	Otu010030	Otu011080	Otu011626	Otu011704	Otu012362	Otu012524
Bacteria;_;Fusobacteriota;_;Fusobacteriia;_;Fusobacteriales;_;Leptotrichiaceae;_;Oceanivirga	Otu010020	Otu011019
Bacteria;_;Patescibacteria;_;Saccharimonadia;_;Saccharimonadales;_;Saccharimonadaceae;_;Saccharimonadaceae_unclassified	Otu001635	Otu001725
Bacteria;_;Planctomycetota;_;Planctomycetes;_;Pirellulales;_;Pirellulaceae;_;p-1088-a5_gut_group	Otu001464	Otu010144
Bacteria;_;Planctomycetota;_;Planctomycetes;_;Pirellulales;_;Pirellulaceae;_;Pirellulaceae_unclassified	Otu001446	Otu003306	Otu011606
Bacteria;_;Proteobacteria;_;Alphaproteobacteria;_;Alphaproteobacteria_unclassified;_;Alphaproteobacteria_unclassified;_;Alphaproteobacteria_unclassified	Otu001423	Otu001429	Otu001999	Otu002197	Otu002630	Otu002672	Otu003787	Otu003960	Otu004588	Otu006419	Otu006657	Otu006746	Otu007762	Otu008528	Otu009916	Otu010093
Bacteria;_;Proteobacteria;_;Alphaproteobacteria;_;Caulobacterales;_;Caulobacteraceae;_;Brevundimonas	Otu011061
Bacteria;_;Proteobacteria;_;Alphaproteobacteria;_;Paracaedibacterales;_;Paracaedibacteraceae;_;uncultured	Otu004438	Otu005340	Otu007815
Bacteria;_;Proteobacteria;_;Alphaproteobacteria;_;Rhodobacterales;_;Rhodobacteraceae;_;Paracoccus	Otu001506
Bacteria;_;Proteobacteria;_;Alphaproteobacteria;_;Rhodobacterales;_;Rhodobacteraceae;_;Rhodobacteraceae_unclassified	Otu007130
Bacteria;_;Proteobacteria;_;Alphaproteobacteria;_;Rhodospirillales;_;Rhodospirillales_unclassified;_;Rhodospirillales_unclassified	Otu005347	Otu005851	Otu006394	Otu006884	Otu008425	Otu008820	Otu008911
Bacteria;_;Proteobacteria;_;Alphaproteobacteria;_;Rhodospirillales;_;uncultured;_;uncultured_ge	Otu000558	Otu000565	Otu000774	Otu000899	Otu000919	Otu000923	Otu000926	Otu000930	Otu001090	Otu001156	Otu001207	Otu001339	Otu001412	Otu001435	Otu001469	Otu001683	Otu001928	Otu001988	Otu002017	Otu002100	Otu002119	Otu002142	Otu002169	Otu002230	Otu002688	Otu002697	Otu002878	Otu002903	Otu003050	Otu003074	Otu003259	Otu003298	Otu003552	Otu003568	Otu003616	Otu003692	Otu003693	Otu003751	Otu003753	Otu003758	Otu003917	Otu003925	Otu003961	Otu004172	Otu004340	Otu004392	Otu004511	Otu004704	Otu004839
Bacteria;_;Proteobacteria;_;Alphaproteobacteria;_;Rickettsiales;_;uncultured;_;uncultured_ge	Otu000704	Otu002890	Otu004266	Otu008258	Otu010633
Bacteria;_;Proteobacteria;_;Gammaproteobacteria;_;Aeromonadales;_;Succinivibrionaceae;_;Ruminobacter	Otu001477
Bacteria;_;Proteobacteria;_;Gammaproteobacteria;_;Aeromonadales;_;Succinivibrionaceae;_;Succinivibrio	Otu004570	Otu004653	Otu008182
Bacteria;_;Proteobacteria;_;Gammaproteobacteria;_;Alteromonadales;_;uncultured;_;uncultured_ge	Otu012752
Bacteria;_;Proteobacteria;_;Gammaproteobacteria;_;Burkholderiales;_;Burkholderiales_unclassified;_;Burkholderiales_unclassified	Otu004203
Bacteria;_;Proteobacteria;_;Gammaproteobacteria;_;Burkholderiales;_;Comamonadaceae;_;Comamonadaceae_unclassified	Otu005538
Bacteria;_;Proteobacteria;_;Gammaproteobacteria;_;Burkholderiales;_;Oxalobacteraceae;_;Massilia	Otu012923
Bacteria;_;Proteobacteria;_;Gammaproteobacteria;_;Burkholderiales;_;Oxalobacteraceae;_;Oxalobacter	Otu003595
Bacteria;_;Proteobacteria;_;Gammaproteobacteria;_;Burkholderiales;_;Sutterellaceae;_;Parasutterella	Otu000390
Bacteria;_;Proteobacteria;_;Gammaproteobacteria;_;Burkholderiales;_;Sutterellaceae;_;Sutterella	Otu002806	Otu007841
Bacteria;_;Proteobacteria;_;Gammaproteobacteria;_;Gammaproteobacteria_unclassified;_;Gammaproteobacteria_unclassified;_;Gammaproteobacteria_unclassified	Otu005646
Bacteria;_;Proteobacteria;_;Gammaproteobacteria;_;Pasteurellales;_;Pasteurellaceae;_;Mannheimia	Otu003777	Otu006259
Bacteria;_;Proteobacteria;_;Gammaproteobacteria;_;Pasteurellales;_;Pasteurellaceae;_;Pasteurellaceae_unclassified	Otu000224	Otu008505	Otu009183
Bacteria;_;Proteobacteria;_;Gammaproteobacteria;_;Pseudomonadales;_;Moraxellaceae;_;Acinetobacter	Otu006396
Bacteria;_;Proteobacteria;_;Gammaproteobacteria;_;Pseudomonadales;_;Pseudomonadaceae;_;Pseudomonas	Otu007945	Otu008357	Otu009834	Otu012054	Otu012908
Bacteria;_;Proteobacteria;_;Gammaproteobacteria;_;Vibrionales;_;Vibrionaceae;_;Vibrio	Otu008715
Bacteria;_;Proteobacteria;_;Gammaproteobacteria;_;Xanthomonadales;_;Xanthomonadaceae;_;Stenotrophomonas	Otu009712
Bacteria;_;Proteobacteria;_;Proteobacteria_unclassified;_;Proteobacteria_unclassified;_;Proteobacteria_unclassified;_;Proteobacteria_unclassified	Otu002957	Otu004057	Otu004512	Otu008569	Otu010363	Otu010956
Bacteria;_;Spirochaetota;_;Spirochaetia;_;Spirochaetales;_;Spirochaetaceae;_;GWE2-31-10	Otu001221
Bacteria;_;Spirochaetota;_;Spirochaetia;_;Spirochaetales;_;Spirochaetaceae;_;Sediminispirochaeta	Otu001308
Bacteria;_;Spirochaetota;_;Spirochaetia;_;Spirochaetales;_;Spirochaetaceae;_;Spirochaetaceae_unclassified	Otu000004	Otu002373	Otu003700	Otu005810	Otu006305	Otu006840	Otu008776	Otu009633	Otu010851	Otu012078
Bacteria;_;Spirochaetota;_;Spirochaetia;_;Spirochaetales;_;Spirochaetaceae;_;Treponema	Otu000034	Otu000053	Otu000121	Otu000123	Otu000161	Otu000162	Otu000197	Otu000205	Otu000253	Otu000260	Otu000305	Otu000464	Otu000555	Otu000633	Otu000658	Otu000696	Otu001003	Otu001021	Otu001044	Otu001249	Otu001274	Otu001281	Otu001304	Otu001404	Otu001718	Otu001991	Otu002356	Otu002505	Otu002531	Otu002644	Otu002681	Otu002750	Otu002885	Otu002916	Otu003044	Otu003150	Otu003497	Otu003598	Otu003725	Otu003727	Otu003728	Otu004022	Otu004097	Otu004145	Otu004471	Otu004790	Otu004999	Otu005301	Otu005684
Bacteria;_;Verrucomicrobiota;_;Kiritimatiellae;_;WCHB1-41;_;WCHB1-41_fa;_;WCHB1-41_ge	Otu000135	Otu000914	Otu001195	Otu001268	Otu001342	Otu001640	Otu002482	Otu002788	Otu003266	Otu003654	Otu003721	Otu003779	Otu004301	Otu004712	Otu005156	Otu005215	Otu005282	Otu005465	Otu005735	Otu006914	Otu007075	Otu007535	Otu007603	Otu007805	Otu007887	Otu008627	Otu008628	Otu008634	Otu009753	Otu010639	Otu010640	Otu010641	Otu011297	Otu011310	Otu011328	Otu011649	Otu011863	Otu012599
Bacteria;_;Verrucomicrobiota;_;Lentisphaeria;_;Oligosphaerales;_;Oligosphaeraceae;_;Oligosphaeraceae_unclassified	Otu004523
Bacteria;_;Verrucomicrobiota;_;Lentisphaeria;_;Victivallales;_;vadinBE97;_;vadinBE97_ge	Otu002120	Otu004546	Otu004594	Otu005982	Otu009031	Otu011207
Bacteria;_;Verrucomicrobiota;_;Lentisphaeria;_;Victivallales;_;Victivallaceae;_;Victivallaceae_ge	Otu001297	Otu001715	Otu002657	Otu002852	Otu003326	Otu004978	Otu005426	Otu005937	Otu007217	Otu007343	Otu007344	Otu007709	Otu008583	Otu009075	Otu010521	Otu011230	Otu011432	Otu011452	Otu011454
Bacteria;_;Verrucomicrobiota;_;Lentisphaeria;_;Victivallales;_;Victivallaceae;_;Victivallaceae_unclassified	Otu001643	Otu006254	Otu011458
Bacteria;_;Verrucomicrobiota;_;Lentisphaeria;_;Victivallales;_;Victivallales_unclassified;_;Victivallales_unclassified	Otu003096	Otu007861	Otu011442
Bacteria;_;Verrucomicrobiota;_;Verrucomicrobiae;_;Opitutales;_;Puniceicoccaceae;_;Cerasicoccus	Otu002977	Otu004211
Bacteria;_;Verrucomicrobiota;_;Verrucomicrobiae;_;Opitutales;_;Puniceicoccaceae;_;Puniceicoccaceae_unclassified	Otu012544
Bacteria;_;Verrucomicrobiota;_;Verrucomicrobiae;_;Opitutales;_;Puniceicoccaceae;_;uncultured	Otu008887
Bacteria;_;Verrucomicrobiota;_;Verrucomicrobiae;_;Verrucomicrobiae_unclassified;_;Verrucomicrobiae_unclassified;_;Verrucomicrobiae_unclassified	Otu009061	Otu011691
Bacteria;_;Verrucomicrobiota;_;Verrucomicrobiae;_;Verrucomicrobiales;_;Akkermansiaceae;_;Akkermansia	Otu000273	Otu000740	Otu000811	Otu000912	Otu001185	Otu001287	Otu001420	Otu002648	Otu003551	Otu003953	Otu004422	Otu004703	Otu004713	Otu004722	Otu005298	Otu009397	Otu012792
[truncated: 765 more columns]

## Sheet: OTU
OTU	Read Count	Decontam P Score	Vaginal Relative Abundance	Fecal Relative Abundance	Kingdom	Phylum	Class	Order	Family	Genus
Otu000001	327640	0.994366	0.0947816	5.93296e-05	Bacteria	Firmicutes	Bacilli	Lactobacillales	Lactobacillales_unclassified	Lactobacillales_unclassified
Otu000002	225663	0.90058	0.0677372	7.01944e-05	Bacteria	Firmicutes	Clostridia	Peptostreptococcales-Tissierellales	Peptostreptococcales-Tissierellales_fa	Peptostreptococcales-Tissierellales_fa_unclassified
Otu000003	186854	0.790493	0.0560771	1.52624e-05	Bacteria	Bacteroidota	Bacteroidia	Bacteroidales	Bacteroidales_unclassified	Bacteroidales_unclassified
Otu000004	183250	0.999352	0.047464	5.23471e-05	Bacteria	Spirochaetota	Spirochaetia	Spirochaetales	Spirochaetaceae	Spirochaetaceae_unclassified
Otu000005	144452	0.920784	0.0428762	1.87048e-05	Bacteria	Bacteroidota	Bacteroidia	Bacteroidales	Bacteroidales_unclassified	Bacteroidales_unclassified
Otu000006	131782	0.804599	0.0372394	2.75664e-05	Bacteria	Firmicutes	Clostridia	Peptostreptococcales-Tissierellales	Peptostreptococcales-Tissierellales_fa	W5053
Otu000007	108019	0.980283	7.90332e-05	0.0459676	Bacteria	Firmicutes	Clostridia	Oscillospirales	Oscillospiraceae	UCG-005
Otu000008	92921	0.987433	0.0249602	4.50949e-05	Bacteria	Firmicutes	Clostridia	Clostridia_unclassified	Clostridia_unclassified	Clostridia_unclassified
Otu000009	92090	0.957867	0.0292594	1.73036e-05	Bacteria	Actinobacteriota	Actinobacteria	Actinomycetales	Actinomycetaceae	Trueperella
Otu000010	87186	0.600053	0.0251625	1.00554e-05	Bacteria	Firmicutes	Bacilli	Lactobacillales	Lactobacillales_unclassified	Lactobacillales_unclassified
Otu000011	83684	0.990458	0.0266018	1.34322e-05	Bacteria	Actinobacteriota	Actinobacteria	Actinobacteria_unclassified	Actinobacteria_unclassified	Actinobacteria_unclassified
Otu000012	81330	0.953549	0.0218517	4.43714e-05	Bacteria	Firmicutes	Clostridia	Peptostreptococcales-Tissierellales	Peptostreptococcales-Tissierellales_fa	Peptostreptococcales-Tissierellales_fa_unclassified
Otu000013	76295	0.767174	0.0247524	1.65625e-05	Bacteria	Firmicutes	Bacilli	Lactobacillales	Aerococcaceae	Aerococcaceae_unclassified
Otu000014	73405	0.942883	0.0206682	2.29171e-05	Bacteria	Firmicutes	Clostridia	Clostridia_unclassified	Clostridia_unclassified	Clostridia_unclassified
Otu000015	71869	0.973953	0.0200992	1.21794e-05	Bacteria	Bacteroidota	Bacteroidia	Bacteroidales	Bacteroidales_unclassified	Bacteroidales_unclassified
Otu000016	67524	0.646703	0.0186781	3.51093e-05	Bacteria	Firmicutes	Clostridia	Clostridia_unclassified	Clostridia_unclassified	Clostridia_unclassified
Otu000017	66044	0.941791	1.50838e-05	0.0285068	Bacteria	Bacteroidota	Bacteroidia	Bacteroidales	p-251-o5	p-251-o5_ge
Otu000018	64874	0.957867	0.0201673	1.43829e-05	Bacteria	Firmicutes	Clostridia	Peptostreptococcales-Tissierellales	Peptostreptococcales-Tissierellales_fa	Peptostreptococcales-Tissierellales_fa_unclassified
Otu000019	63608	0.775292	0.0210917	8.21984e-06	Bacteria	Firmicutes	Clostridia	Peptostreptococcales-Tissierellales	Peptostreptococcales-Tissierellales_fa	Anaerococcus
Otu000020	59495	0.917669	0.0164639	1.0026e-05	Bacteria	Bacteria_unclassified	Bacteria_unclassified	Bacteria_unclassified	Bacteria_unclassified	Bacteria_unclassified
Otu000021	59200	0.958328	3.68205e-05	0.0252165	Bacteria	Firmicutes	Clostridia	Oscillospirales	Oscillospiraceae	UCG-005
Otu000022	58127	0.957867	0.0173068	1.47986e-05	Bacteria	Firmicutes	Clostridia	Peptostreptococcales-Tissierellales	Peptostreptococcales-Tissierellales_fa	Helcococcus
Otu000023	56461	0.957867	0.0164092	1.56504e-05	Bacteria	Firmicutes	Bacilli	Lactobacillales	Lactobacillales_unclassified	Lactobacillales_unclassified
Otu000024	53594	0.814894	0.0148686	1.1769e-05	Bacteria	Firmicutes	Bacilli	Lactobacillales	Lactobacillales_unclassified	Lactobacillales_unclassified
Otu000025	51490	0.990458	0.0153769	1.2204e-05	Bacteria	Bacteria_unclassified	Bacteria_unclassified	Bacteria_unclassified	Bacteria_unclassified	Bacteria_unclassified
Otu000026	49809	0.827857	0.0131346	8.70164e-06	Bacteria	Firmicutes	Bacilli	Erysipelotrichales	Erysipelotrichaceae	Erysipelotrichaceae_unclassified
Otu000027	48068	0.908746	0.0130812	2.84875e-05	Bacteria	Firmicutes	Clostridia	Clostridia_unclassified	Clostridia_unclassified	Clostridia_unclassified
Otu000029	45083	0.827857	0.0141149	8.25596e-06	Bacteria	Firmicutes	Bacilli	Lactobacillales	Lactobacillales_unclassified	Lactobacillales_unclassified
Otu000030	43204	0.9352	5.55186e-06	0.0180753	Bacteria	Bacteroidota	Bacteroidia	Bacteroidales	Prevotellaceae	Prevotellaceae_UCG-001
Otu000031	41608	0.872739	0.0129714	4.86253e-06	Bacteria	Fusobacteriota	Fusobacteriia	Fusobacteriales	Leptotrichiaceae	Leptotrichiaceae_unclassified
Otu000032	40926	0.819073	2.62903e-06	0.0173246	Bacteria	Bacteroidota	Bacteroidia	Bacteroidales	Rikenellaceae	Rikenellaceae_RC9_gut_group
Otu000033	36521	0.874997	4.66325e-06	0.0158759	Bacteria	Bacteroidota	Bacteroidia	Bacteroidales	Prevotellaceae	Prevotellaceae_UCG-004
Otu000034	36327	0.634534	0.0100999	4.3597e-06	Bacteria	Spirochaetota	Spirochaetia	Spirochaetales	Spirochaetaceae	Treponema
Otu000036	34587	0.956146	1.76517e-05	0.0146247	Bacteria	Firmicutes	Clostridia	Oscillospirales	Oscillospiraceae	UCG-005
Otu000037	32588	0.889923	8.47376e-06	0.0137821	Bacteria	Bacteroidota	Bacteroidia	Bacteroidales	Bacteroidaceae	Bacteroides
Otu000038	26727	0.636879	0.00811672	8.28186e-06	Bacteria	Firmicutes	Bacilli	Bacilli_unclassified	Bacilli_unclassified	Bacilli_unclassified
Otu000039	25641	0.591224	0.00731357	4.35462e-06	Bacteria	Firmicutes	Clostridia	Peptostreptococcales-Tissierellales	Peptostreptococcales-Tissierellales_fa	Peptostreptococcales-Tissierellales_fa_unclassified
Otu000040	25256	0.767492	0.00694977	3.48776e-06	Bacteria	Bacteria_unclassified	Bacteria_unclassified	Bacteria_unclassified	Bacteria_unclassified	Bacteria_unclassified
Otu000041	25148	0.625225	0.00928689	8.71939e-07	Bacteria	Actinobacteriota	Actinobacteria	Corynebacteriales	Corynebacteriales_unclassified	Corynebacteriales_unclassified
Otu000042	25113	0.619733	5.72509e-06	0.0105539	Bacteria	Bacteroidota	Bacteroidia	Bacteroidales	Prevotellaceae	Prevotellaceae_UCG-004
Otu000044	22596	0.943561	6.75244e-06	0.00956578	Bacteria	Bacteroidota	Bacteroidia	Bacteroidales	p-2534-18B5_gut_group	p-2534-18B5_gut_group_ge
Otu000045	22041	0.935146	0.00647744	6.10251e-06	Bacteria	Firmicutes	Clostridia	Clostridia_or	Hungateiclostridiaceae	Fastidiosipila
Otu000046	21501	0.922909	0.00620979	5.23163e-06	Bacteria	Firmicutes	Bacilli	Lactobacillales	Aerococcaceae	Facklamia
Otu000049	20525	0.892021	0.00534076	4.3597e-06	Bacteria	Firmicutes	Bacilli	Acholeplasmatales	Acholeplasmataceae	Acholeplasmataceae_unclassified
Otu000051	20008	0.591224	0.00521694	4.79288e-06	Bacteria	Firmicutes	Firmicutes_unclassified	Firmicutes_unclassified	Firmicutes_unclassified	Firmicutes_unclassified
Otu000052	19853	0.796098	2.63958e-06	0.00861637	Bacteria	Bacteroidota	Bacteroidia	Bacteroidales	Bacteroidales_unclassified	Bacteroidales_unclassified
Otu000053	19695	0.83975	3.21639e-06	0.00829105	Bacteria	Spirochaetota	Spirochaetia	Spirochaetales	Spirochaetaceae	Treponema
Otu000055	19199	0.819073	3.1828e-06	0.00824676	Bacteria	Bacteroidota	Bacteroidia	Bacteroidales	Prevotellaceae	Prevotellaceae_unclassified
Otu000056	18748	0.872739	0.00488302	4.36039e-06	Bacteria	Bacteroidota	Bacteroidia	Bacteroidales	Bacteroidales_unclassified	Bacteroidales_unclassified
Otu000058	18668	0.676564	0.00532096	1.30791e-06	Bacteria	Campilobacterota	Campylobacteria	Campylobacterales	Campylobacteraceae	Campylobacter
Otu000059	18607	0.850413	0.00492291	3.48776e-06	Bacteria	Firmicutes	Bacilli	Bacilli_unclassified	Bacilli_unclassified	Bacilli_unclassified
Otu000060	18170	0.796098	3.14429e-06	0.00759454	Bacteria	Bacteroidota	Bacteroidia	Bacteroidales	Bacteroidaceae	Bacteroides
Otu000061	17778	0.985577	1.48285e-05	0.00750883	Bacteria	Firmicutes	Clostridia	Oscillospirales	Oscillospiraceae	UCG-005
Otu000063	16786	0.819073	3.46441e-06	0.00721906	Bacteria	Bacteroidota	Bacteroidia	Bacteroidales	Prevotellaceae	Prevotellaceae_UCG-004
Otu000064	15791	1	0.00457158	4.3597e-07	Bacteria	Firmicutes	Firmicutes_unclassified	Firmicutes_unclassified	Firmicutes_unclassified	Firmicutes_unclassified
Otu000065	14560	0.721486	0.00432491	2.23458e-06	Bacteria	Bacteroidota	Bacteroidia	Bacteroidia_unclassified	Bacteroidia_unclassified	Bacteroidia_unclassified
Otu000067	14364	0.85833	7.13528e-06	0.00605575	Bacteria	Bacteroidota	Bacteroidia	Bacteroidales	Rikenellaceae	Rikenellaceae_RC9_gut_group
Otu000068	14273	1	0.0042133	4.3597e-07	Bacteria	Firmicutes	Clostridia	Peptostreptococcales-Tissierellales	Peptostreptococcales-Tissierellales_fa	Peptostreptococcales-Tissierellales_fa_unclassified
Otu000069	13907	0.824622	0.00383562	4.29988e-06	Bacteria	Bacteria_unclassified	Bacteria_unclassified	Bacteria_unclassified	Bacteria_unclassified	Bacteria_unclassified
Otu000070	13899	0.872739	0.00411015	3.92373e-06	Bacteria	Firmicutes	Bacilli	Lactobacillales	Carnobacteriaceae	Carnobacteriaceae_unclassified
Otu000071	13808	0.83975	5.23442e-06	0.0058786	Bacteria	Firmicutes	Negativicutes	Acidaminococcales	Acidaminococcaceae	Phascolarctobacterium
Otu000072	13741	0.850413	0.00393668	3.9058e-06	Bacteria	Firmicutes	Firmicutes_unclassified	Firmicutes_unclassified	Firmicutes_unclassified	Firmicutes_unclassified
Otu000073	13631	0.676661	2.63446e-06	0.00591115	Bacteria	Bacteroidota	Bacteroidia	Bacteroidales	Rikenellaceae	Rikenellaceae_RC9_gut_group
Otu000074	13529	0.83975	4.61253e-06	0.0058474	Bacteria	Bacteroidota	Bacteroidia	Bacteroidales	Prevotellaceae	Prevotellaceae_unclassified
Otu000075	13305	0.824622	0.00359369	3.05179e-06	Bacteria	Bacteroidota	Bacteroidia	Bacteroidales	Bacteroidales_unclassified	Bacteroidales_unclassified
Otu000076	13270	0.742377	2.82406e-06	0.00552625	Bacteria	Bacteroidota	Bacteroidia	Bacteroidales	Rikenellaceae	Rikenellaceae_RC9_gut_group
Otu000077	13213	0.760713	0.00341482	2.17985e-06	Bacteria	Bacteria_unclassified	Bacteria_unclassified	Bacteria_unclassified	Bacteria_unclassified	Bacteria_unclassified
Otu000078	13159	0.619733	5.52491e-06	0.0055145	Bacteria	Bacteroidota	Bacteroidia	Bacteroidales	Bacteroidales_unclassified	Bacteroidales_unclassified
Otu000079	12696	0.794897	0.00353006	2.61582e-06	Bacteria	Firmicutes	Clostridia	Peptostreptococcales-Tissierellales	Peptostreptococcales-Tissierellales_fa	Peptostreptococcales-Tissierellales_fa_unclassified
Otu000080	12561	0.915171	6.28864e-06	0.00538869	Bacteria	Bacteroidota	Bacteroidia	Bacteroidales	Rikenellaceae	Alistipes
Otu000081	12517	0.676564	0.00344277	1.30791e-06	Bacteria	Bacteria_unclassified	Bacteria_unclassified	Bacteria_unclassified	Bacteria_unclassified	Bacteria_unclassified
Otu000082	12201	0.922909	0.00356912	5.23164e-06	Bacteria	Firmicutes	Clostridia	Clostridia_unclassified	Clostridia_unclassified	Clostridia_unclassified
Otu000083	12151	0.985577	1.36048e-05	0.00500552	Bacteria	Firmicutes	Clostridia	Oscillospirales	Oscillospiraceae	UCG-005
Otu000085	11826	0.676564	0.00303133	1.30791e-06	Bacteria	Bacteria_unclassified	Bacteria_unclassified	Bacteria_unclassified	Bacteria_unclassified	Bacteria_unclassified
Otu000086	11711	0.742377	1.75269e-06	0.00484467	Bacteria	Bacteroidota	Bacteroidia	Bacteroidales	Bacteroidaceae	Bacteroides
Otu000087	11328	0.676564	0.00383261	1.30791e-06	Bacteria	Bacteria_unclassified	Bacteria_unclassified	Bacteria_unclassified	Bacteria_unclassified	Bacteria_unclassified
Otu000088	11138	0.77061	2.33216e-06	0.00473267	Bacteria	Bacteroidota	Bacteroidia	Bacteroidales	Prevotellaceae	Prevotellaceae_UCG-001
Otu000089	11057	0.71115	2.57597e-06	0.00460986	Bacteria	Bacteroidota	Bacteroidia	Bacteroidia_unclassified	Bacteroidia_unclassified	Bacteroidia_unclassified
Otu000091	10450	0.83975	2.92114e-06	0.00454562	Bacteria	Bacteroidota	Bacteroidia	Bacteroidales	Bacteroidales_RF16_group	Bacteroidales_RF16_group_ge
Otu000092	10337	0.874997	5.67697e-06	0.00431198	Bacteria	Firmicutes	Clostridia	Lachnospirales	Lachnospiraceae	Lachnospiraceae_unclassified
Otu000093	10198	0.676564	0.0034709	1.30791e-06	Bacteria	Actinobacteriota	Actinobacteria	Actinobacteria_unclassified	Actinobacteria_unclassified	Actinobacteria_unclassified
Otu000094	10036	0.721486	0.00288158	1.74388e-06	Bacteria	Firmicutes	Clostridia	Clostridia_unclassified	Clostridia_unclassified	Clostridia_unclassified
Otu000095	9945	0.819073	4.3503e-06	0.00418105	Bacteria	Firmicutes	Clostridia	Lachnospirales	Lachnospiraceae	Lachnospiraceae_unclassified
Otu000096	9837	0.819073	3.14248e-06	0.00425688	Bacteria	Bacteroidota	Bacteroidia	Bacteroidales	Rikenellaceae	Alistipes
Otu000098	9430	0.676564	0.00247437	1.30791e-06	Bacteria	Bacteria_unclassified	Bacteria_unclassified	Bacteria_unclassified	Bacteria_unclassified	Bacteria_unclassified
Otu000100	9265	0.676564	0.00313777	1.30791e-06	Bacteria	Bacteroidota	Bacteroidia	Flavobacteriales	Weeksellaceae	Bergeyella
Otu000101	9109	0.676661	1.45829e-06	0.00364174	Bacteria	Bacteroidota	Bacteroidia	Bacteroidia_unclassified	Bacteroidia_unclassified	Bacteroidia_unclassified
Otu000102	8997	0.596722	5.84229e-07	0.00383926	Bacteria	Bacteroidota	Bacteroidia	Bacteroidales	Prevotellaceae	Prevotellaceae_UCG-003
Otu000103	8747	0.638621	1.13239e-06	0.00367656	Bacteria	Bacteroidota	Bacteroidia	Bacteroidales	Prevotellaceae	Prevotellaceae_UCG-003
Otu000104	8718	0.872739	0.00253043	3.92373e-06	Bacteria	Bacteria_unclassified	Bacteria_unclassified	Bacteria_unclassified	Bacteria_unclassified	Bacteria_unclassified
Otu000105	8583	0.742377	2.13944e-06	0.00365186	Bacteria	Bacteroidota	Bacteroidia	Bacteroidales	Bacteroidaceae	Bacteroides
Otu000109	8385	0.874997	3.50537e-06	0.00357756	Bacteria	Firmicutes	Clostridia	Oscillospirales	Oscillospiraceae	UCG-005
Otu000110	8334	1	0.00300412	4.3597e-07	Bacteria	Firmicutes	Bacilli	Lactobacillales	Carnobacteriaceae	Atopostipes
Otu000111	8222	1	0.002463	4.3597e-07	Bacteria	Firmicutes	Firmicutes_unclassified	Firmicutes_unclassified	Firmicutes_unclassified	Firmicutes_unclassified
Otu000112	8221	0.596722	5.84229e-07	0.00356684	Bacteria	Bacteroidota	Bacteroidia	Bacteroidales	uncultured	uncultured_ge
Otu000113	8165	0.9352	6.37975e-06	0.0034556	Bacteria	Firmicutes	Clostridia	Oscillospirales	Oscillospiraceae	UCG-002
Otu000114	8153	0.742377	2.06751e-06	0.0035	Bacteria	Bacteroidota	Bacteroidia	Bacteroidales	Rikenellaceae	Rikenellaceae_RC9_gut_group
Otu000115	8030	0.676564	0.00243735	1.30791e-06	Bacteria	Actinobacteriota	Actinobacteria	Corynebacteriales	Corynebacteriaceae	Corynebacterium
Otu000116	7986	0.993973	0.00242918	5.41937e-13	Bacteria	Fusobacteriota	Fusobacteriia	Fusobacteriales	Leptotrichiaceae	Leptotrichiaceae_unclassified
Otu000117	7904	0.742377	3.19201e-06	0.00330448	Bacteria	Bacteroidota	Bacteroidia	Bacteroidales	Bacteroidaceae	Bacteroides
Otu000118	7880	0.819073	3.15529e-06	0.00340193	Bacteria	Bacteroidota	Bacteroidia	Bacteroidales	Rikenellaceae	Rikenellaceae_RC9_gut_group
Otu000119	7828	0.83975	7.34951e-06	0.00330837	Bacteria	Bacteroidota	Bacteroidia	Bacteroidales	Prevotellaceae	Prevotellaceae_UCG-003
Otu000120	7673	0.998701	1.84333e-11	0.00320141	Bacteria	Bacteroidota	Bacteroidia	Bacteroidales	Prevotellaceae	Prevotellaceae_UCG-004
Otu000121	7446	0.596722	9.20448e-07	0.00310044	Bacteria	Spirochaetota	Spirochaetia	Spirochaetales	Spirochaetaceae	Treponema
Otu000122	7227	0.71115	1.46057e-06	0.00280133	Bacteria	Bacteroidota	Bacteroidia	Bacteroidales	Prevotellaceae	Prevotellaceae_UCG-004
Otu000123	7161	0.989711	0.00194491	4.35969e-07	Bacteria	Spirochaetota	Spirochaetia	Spirochaetales	Spirochaetaceae	Treponema
Otu000124	6982	0.676661	1.16846e-06	0.00291971	Bacteria	Bacteroidota	Bacteroidia	Bacteroidales	Bacteroidaceae	Bacteroides
Otu000125	6948	0.71115	2.5425e-06	0.00301074	Bacteria	Bacteroidota	Bacteroidia	Bacteroidales	Bacteroidaceae	Bacteroides
Otu000126	6882	0.676661	1.81639e-06	0.0027921	Bacteria	Bacteroidota	Bacteroidia	Bacteroidales	M2PB4-65_termite_group	M2PB4-65_termite_group_ge
Otu000127	6824	0.625225	0.00211486	8.71939e-07	Bacteria	Bacteria_unclassified	Bacteria_unclassified	Bacteria_unclassified	Bacteria_unclassified	Bacteria_unclassified
Otu000128	6668	0.999996	0.0023414	2.3125e-12	Bacteria	Firmicutes	Bacilli	Lactobacillales	Lactobacillales_unclassified	Lactobacillales_unclassified
Otu000129	6618	0.742377	1.75269e-06	0.00277759	Bacteria	Bacteroidota	Bacteroidia	Bacteroidia_unclassified	Bacteroidia_unclassified	Bacteroidia_unclassified
Otu000130	6549	0.71115	1.46057e-06	0.0027747	Bacteria	Bacteroidota	Bacteroidia	Bacteroidales	Rikenellaceae	Rikenellaceae_RC9_gut_group
Otu000131	6543	0.999999	7.9473e-11	0.00283449	Bacteria	Bacteroidota	Bacteroidia	Bacteroidales	Bacteroidaceae	Bacteroides
Otu000132	6521	0.77061	2.0448e-06	0.00282862	Bacteria	Bacteroidota	Bacteroidia	Bacteroidales	Rikenellaceae	Alistipes
Otu000133	6453	0.71115	1.46057e-06	0.00272798	Bacteria	Bacteroidota	Bacteroidia	Bacteroidales	Prevotellaceae	Prevotellaceae_unclassified
Otu000134	6452	0.71115	1.46057e-06	0.00275972	Bacteria	Firmicutes	Clostridia	Lachnospirales	Lachnospiraceae	Lachnospiraceae_unclassified
Otu000135	6416	0.596722	5.84229e-07	0.00255582	Bacteria	Verrucomicrobiota	Kiritimatiellae	WCHB1-41	WCHB1-41_fa	WCHB1-41_ge
Otu000136	6330	0.819073	3.22697e-06	0.00259408	Bacteria	Firmicutes	Clostridia	Oscillospirales	Ruminococcaceae	uncultured
Otu000137	6091	0.999914	2.92114e-07	0.00250671	Bacteria	Bacteroidota	Bacteroidia	Bacteroidales	Bacteroidales_RF16_group	Bacteroidales_RF16_group_ge
Otu000138	6046	0.742377	1.75269e-06	0.00255011	Bacteria	Bacteroidota	Bacteroidia	Bacteroidales	Rikenellaceae	Alistipes
Otu000139	6045	0.77061	2.33634e-06	0.00254448	Bacteria	Firmicutes	Clostridia	Lachnospirales	Lachnospiraceae	Lachnospiraceae_unclassified
Otu000140	6030	0.676564	0.00171465	1.30791e-06	Bacteria	Firmicutes	Firmicutes_unclassified	Firmicutes_unclassified	Firmicutes_unclassified	Firmicutes_unclassified
Otu000144	5829	0.848464	0.00152416	3.31037e-05	Bacteria	Fusobacteriota	Fusobacteriia	Fusobacteriales	Leptotrichiaceae	Leptotrichia
Otu000145	5787	0.71115	1.95411e-06	0.00245588	Bacteria	Bacteroidota	Bacteroidia	Bacteroidales	Prevotellaceae	Prevotellaceae_UCG-004
Otu000146	5764	0.638621	8.76343e-07	0.00234725	Bacteria	Bacteroidota	Bacteroidia	Bacteroidales	Bacteroidales_UCG-001	Bacteroidales_UCG-001_ge
Otu000147	5746	0.999849	0.00153677	4.3597e-07	Bacteria	Bacteroidota	Bacteroidia	Bacteroidales	Dysgonomonadaceae	Dysgonomonadaceae_unclassified
Otu000148	5739	1	0.00193812	2.28652e-12	Bacteria	Campilobacterota	Campylobacteria	Campylobacterales	Campylobacteraceae	Campylobacter
Otu000149	5726	0.676661	1.16846e-06	0.00248277	Bacteria	Bacteroidota	Bacteroidia	Bacteroidales	Bacteroidaceae	Bacteroides
Otu000150	5674	0.957501	0.00154316	1.058e-12	Bacteria	Bacteria_unclassified	Bacteria_unclassified	Bacteria_unclassified	Bacteria_unclassified	Bacteria_unclassified
Otu000151	5642	0.796098	3.22235e-06	0.00237259	Bacteria	Firmicutes	Clostridia	Oscillospirales	Ruminococcaceae	Ruminococcaceae_unclassified
Otu000152	5490	0.742377	3.00346e-06	0.00226532	Bacteria	Firmicutes	Clostridia	Lachnospirales	Lachnospiraceae	Lachnospiraceae_unclassified
Otu000154	5472	0.742377	1.75269e-06	0.00229542	Bacteria	Bacteroidota	Bacteroidia	Bacteroidales	Rikenellaceae	Alistipes
Otu000156	5341	0.625225	0.00186104	8.71939e-07	Bacteria	Firmicutes	Bacilli	Lactobacillales	Aerococcaceae	Aerococcaceae_unclassified
Otu000157	5266	0.676661	1.16846e-06	0.00224693	Bacteria	Bacteroidota	Bacteroidia	Bacteroidales	Bacteroidales_RF16_group	Bacteroidales_RF16_group_ge
Otu000158	5207	0.796098	4.03029e-06	0.00220158	Bacteria	Firmicutes	Clostridia	Oscillospirales	Ruminococcaceae	Ruminococcus
Otu000159	5199	0.721486	0.0014078	1.74388e-06	Bacteria	Bacteroidota	Bacteroidia	Bacteroidales	Bacteroidales_unclassified	Bacteroidales_unclassified
Otu000160	5099	0.742377	1.75269e-06	0.0021431	Bacteria	Firmicutes	Clostridia	Oscillospirales	Ruminococcaceae	Ruminococcus
Otu000161	5099	0.999974	2.92114e-07	0.00217623	Bacteria	Spirochaetota	Spirochaetia	Spirochaetales	Spirochaetaceae	Treponema
Otu000162	5022	0.742377	2.30517e-06	0.00211907	Bacteria	Spirochaetota	Spirochaetia	Spirochaetales	Spirochaetaceae	Treponema
Otu000163	5006	0.596722	8.78161e-07	0.00215941	Bacteria	Bacteroidota	Bacteroidia	Bacteroidales	Rikenellaceae	Rikenellaceae_RC9_gut_group
Otu000165	4891	0.596722	5.84229e-07	0.002078	Bacteria	Firmicutes	Clostridia	Oscillospirales	UCG-010	UCG-010_ge
Otu000166	4867	0.625225	0.00143879	8.71939e-07	Bacteria	Firmicutes	Clostridia	Clostridia_unclassified	Clostridia_unclassified	Clostridia_unclassified
Otu000167	4848	0.71115	1.77628e-06	0.00192052	Bacteria	Firmicutes	Clostridia	Lachnospirales	Lachnospiraceae	Lachnospiraceae_unclassified
Otu000168	4820	0.77061	2.0448e-06	0.00201696	Bacteria	Firmicutes	Clostridia	Monoglobales	Monoglobaceae	Monoglobus
Otu000170	4658	0.724588	1.75269e-06	0.00191894	Bacteria	Bacteroidota	Bacteroidia	Bacteroidales	Rikenellaceae	Rikenellaceae_RC9_gut_group
Otu000171	4621	0.796098	2.63016e-06	0.00202333	Bacteria	Firmicutes	Clostridia	Oscillospirales	Oscillospiraceae	UCG-005
Otu000172	4568	0.596722	1.85391e-06	0.00187945	Bacteria	Bacteroidota	Bacteroidia	Bacteroidales	Rikenellaceae	Rikenellaceae_unclassified
Otu000173	4525	0.676661	1.72913e-06	0.0018348	Bacteria	Bacteroidota	Bacteroidia	Bacteroidales	Rikenellaceae	Rikenellaceae_RC9_gut_group
Otu000174	4507	0.77061	2.72304e-06	0.00180884	Bacteria	Firmicutes	Clostridia	Oscillospirales	Ruminococcaceae	Ruminococcus
Otu000175	4414	0.625225	0.0013102	8.71939e-07	Bacteria	Firmicutes	Clostridia	Peptostreptococcales-Tissierellales	Peptostreptococcales-Tissierellales_fa	Murdochiella
Otu000178	4293	0.999999	2.92114e-07	0.00180112	Bacteria	Bacteroidota	Bacteroidia	Bacteroidales	Rikenellaceae	dgA-11_gut_group
Otu000179	4291	0.638621	8.76343e-07	0.0018417	Bacteria	Bacteroidota	Bacteroidia	Bacteroidales	Rikenellaceae	Rikenellaceae_RC9_gut_group
Otu000180	4263	0.742377	2.43024e-06	0.00177405	Bacteria	Firmicutes	Clostridia	Christensenellales	Christensenellaceae	Christensenellaceae_R-7_group
Otu000181	4229	0.676661	1.16846e-06	0.001802	Bacteria	Firmicutes	Clostridia	Christensenellales	Christensenellaceae	Christensenellaceae_R-7_group
Otu000183	4188	0.676564	0.0011353	2.13066e-06	Bacteria	Bacteria_unclassified	Bacteria_unclassified	Bacteria_unclassified	Bacteria_unclassified	Bacteria_unclassified
Otu000184	4183	0.742377	1.75269e-06	0.00170385	Bacteria	Firmicutes	Clostridia	Oscillospirales	Oscillospiraceae	NK4A214_group
Otu000185	4138	0.71115	3.63474e-06	0.00179617	Bacteria	Firmicutes	Clostridia	Christensenellales	Christensenellaceae	Christensenellaceae_R-7_group
Otu000186	4118	0.999979	0.00120982	4.3597e-07	Bacteria	Firmicutes	Bacilli	Lactobacillales	Lactobacillales_unclassified	Lactobacillales_unclassified
Otu000187	4106	0.638621	1.12709e-06	0.00173131	Bacteria	Bacteroidota	Bacteroidia	Bacteroidales	Bacteroidaceae	Bacteroides
Otu000188	4081	0.999934	2.92114e-07	0.00178494	Bacteria	Bacteroidota	Bacteroidia	Bacteroidales	Rikenellaceae	Rikenellaceae_RC9_gut_group
Otu000189	4079	0.638621	8.76343e-07	0.00169161	Bacteria	Bacteroidota	Bacteroidia	Bacteroidales	Rikenellaceae	Rikenellaceae_RC9_gut_group
Otu000190	4072	0.596722	5.84229e-07	0.00171949	Bacteria	Firmicutes	Clostridia	Lachnospirales	Lachnospiraceae	Lachnospiraceae_unclassified
Otu000191	4043	0.742377	1.75269e-06	0.00167841	Bacteria	Bacteroidota	Bacteroidia	Bacteroidales	Rikenellaceae	Alistipes
Otu000192	3986	0.998701	2.92114e-07	0.00173827	Bacteria	Bacteria_unclassified	Bacteria_unclassified	Bacteria_unclassified	Bacteria_unclassified	Bacteria_unclassified
Otu000193	3958	0.596722	8.98889e-07	0.00166661	Bacteria	Bacteroidota	Bacteroidia	Bacteroidales	Rikenellaceae	Rikenellaceae_RC9_gut_group
Otu000194	3938	0.71115	2.2652e-06	0.00171017	Bacteria	Bacteroidota	Bacteroidia	Bacteroidales	Prevotellaceae	Prevotellaceae_UCG-004
Otu000195	3902	0.999555	2.92114e-07	0.00165135	Bacteria	Firmicutes	Clostridia	Christensenellales	Christensenellaceae	Christensenellaceae_R-7_group
Otu000197	3891	0.676661	1.16846e-06	0.00154232	Bacteria	Spirochaetota	Spirochaetia	Spirochaetales	Spirochaetaceae	Treponema
Otu000199	3848	0.625225	0.00109315	8.71939e-07	Bacteria	Firmicutes	Bacilli	Lactobacillales	Aerococcaceae	Aerococcaceae_unclassified
Otu000200	3840	0.71115	1.46057e-06	0.00160229	Bacteria	Bacteroidota	Bacteroidia	Bacteroidales	Rikenellaceae	Rikenellaceae_RC9_gut_group
Otu000201	3831	0.999934	2.92115e-07	0.00160012	Bacteria	Bacteroidota	Bacteroidia	Bacteroidales	Rikenellaceae	Rikenellaceae_RC9_gut_group
Otu000203	3760	0.721486	0.0010985	1.74388e-06	Bacteria	Actinobacteriota	Actinobacteria	Actinobacteria_unclassified	Actinobacteria_unclassified	Actinobacteria_unclassified
Otu000204	3752	0.963264	0.00121799	4.3597e-07	Bacteria	Firmicutes	Clostridia	Clostridia_unclassified	Clostridia_unclassified	Clostridia_unclassified
Otu000205	3725	0.625225	0.00103595	8.7194e-07	Bacteria	Spirochaetota	Spirochaetia	Spirochaetales	Spirochaetaceae	Treponema
Otu000206	3696	0.596722	5.84229e-07	0.0015351	Bacteria	Bacteroidota	Bacteroidia	Bacteroidales	Rikenellaceae	dgA-11_gut_group
Otu000207	3672	0.596722	5.84229e-07	0.00157944	Bacteria	Firmicutes	Clostridia	Oscillospirales	Ruminococcaceae	Ruminococcaceae_ge
Otu000208	3671	0.676661	2.12183e-06	0.00158149	Bacteria	Bacteroidota	Bacteroidia	Bacteroidales	Bacteroidales_RF16_group	Bacteroidales_RF16_group_ge
Otu000209	3658	0.999996	0.00102775	1.08716e-12	Bacteria	Firmicutes	Bacilli	Lactobacillales	Aerococcaceae	Aerococcaceae_unclassified
Otu000210	3655	0.596722	5.84229e-07	0.00157219	Bacteria	Cyanobacteria	Vampirivibrionia	Gastranaerophilales	Gastranaerophilales_fa	Gastranaerophilales_ge
Otu000211	3650	0.638621	8.77223e-07	0.00161913	Bacteria	Bacteroidota	Bacteroidia	Bacteroidia_unclassified	Bacteroidia_unclassified	Bacteroidia_unclassified
Otu000212	3643	0.742377	1.75269e-06	0.00150793	Bacteria	Firmicutes	Clostridia	Oscillospirales	Ruminococcaceae	Ruminococcus
Otu000213	3627	0.721486	0.00103549	2.1463e-06	Bacteria	Bacteria_unclassified	Bacteria_unclassified	Bacteria_unclassified	Bacteria_unclassified	Bacteria_unclassified
Otu000214	3617	0.676564	0.00102516	1.30791e-06	Bacteria	Firmicutes	Clostridia	Peptostreptococcales-Tissierellales	Peptostreptococcales-Tissierellales_fa	Peptostreptococcales-Tissierellales_fa_unclassified
Otu000215	3610	0.77061	2.0448e-06	0.0014861	Bacteria	Firmicutes	Clostridia	Lachnospirales	Lachnospiraceae	Lachnospiraceae_unclassified
Otu000216	3604	0.71115	1.46057e-06	0.0014899	Bacteria	Firmicutes	Clostridia	Christensenellales	Christensenellaceae	Christensenellaceae_R-7_group
Otu000217	3590	1	2.92114e-07	0.00151172	Bacteria	Bacteroidota	Bacteroidia	Bacteroidales	Rikenellaceae	Rikenellaceae_RC9_gut_group
Otu000219	3556	1	0.00106744	3.00364e-12	Bacteria	Firmicutes	Bacilli	Lactobacillales	Aerococcaceae	Aerococcaceae_unclassified
Otu000222	3487	0.989336	2.92114e-07	0.00154729	Bacteria	Bacteroidota	Bacteroidia	Bacteroidales	Prevotellaceae	Prevotellaceae_UCG-001
Otu000223	3485	0.742377	1.75269e-06	0.001499	Bacteria	Bacteroidota	Bacteroidia	Bacteroidales	Bacteroidales_unclassified	Bacteroidales_unclassified
Otu000224	3445	0.972776	0.00104038	4.3597e-07	Bacteria	Proteobacteria	Gammaproteobacteria	Pasteurellales	Pasteurellaceae	Pasteurellaceae_unclassified
Otu000225	3401	1	1.41694e-11	0.00147824	Bacteria	Bacteroidota	Bacteroidia	Bacteroidales	Rikenellaceae	Rikenellaceae_RC9_gut_group
Otu000226	3389	0.77061	2.33667e-06	0.00141235	Bacteria	Firmicutes	Clostridia	Oscillospirales	Oscillospiraceae	UCG-002
Otu000227	3369	0.596722	5.84229e-07	0.00141596	Bacteria	Bacteroidota	Bacteroidia	Bacteroidales	Bacteroidaceae	Bacteroides
Otu000228	3357	0.760713	0.000958467	2.17985e-06	Bacteria	Firmicutes	Clostridia	Clostridia_or	Hungateiclostridiaceae	Hungateiclostridiaceae_unclassified
Otu000230	3314	0.999986	0.000945543	4.3597e-07	Bacteria	Bacteria_unclassified	Bacteria_unclassified	Bacteria_unclassified	Bacteria_unclassified	Bacteria_unclassified
Otu000231	3287	0.676661	1.16846e-06	0.00140905	Bacteria	Firmicutes	Clostridia	Lachnospirales	Lachnospiraceae	Lachnospiraceae_unclassified
Otu000232	3284	0.596722	1.62213e-06	0.00140531	Bacteria	Bacteria_unclassified	Bacteria_unclassified	Bacteria_unclassified	Bacteria_unclassified	Bacteria_unclassified
Otu000233	3253	0.999996	0.00114201	4.59839e-12	Bacteria	Firmicutes	Bacilli	Lactobacillales	Aerococcaceae	Aerococcaceae_unclassified
Otu000234	3248	0.742377	3.19122e-06	0.00137019	Bacteria	Firmicutes	Clostridia	Christensenellales	Christensenellaceae	Christensenellaceae_R-7_group
Otu000235	3242	0.71115	1.83154e-06	0.00138775	Bacteria	Bacteroidota	Bacteroidia	Bacteroidales	Bacteroidales_unclassified(51)	Bacteroidales_unclassified(51)
Otu000236	3242	0.796098	3.91453e-06	0.00138264	Bacteria	Firmicutes	Clostridia	Christensenellales	Christensenellaceae	Christensenellaceae_R-7_group
Otu000237	3221	0.596722	5.84229e-07	0.00134785	Bacteria	Firmicutes	Clostridia	Monoglobales	Monoglobaceae	Monoglobus
Otu000238	3193	0.638621	8.76343e-07	0.00129588	Bacteria	Bacteroidota	Bacteroidia	Bacteroidales	Rikenellaceae	Rikenellaceae_RC9_gut_group
Otu000239	3186	1	6.12673e-12	0.00141054	Bacteria	Bacteroidota	Bacteroidia	Bacteroidales	Bacteroidales_unclassified	Bacteroidales_unclassified
Otu000240	3158	0.742377	2.03918e-06	0.00133231	Bacteria	Firmicutes	Clostridia	Lachnospirales	Lachnospiraceae	Agathobacter
Otu000241	3116	1	0.000890681	4.3597e-07	Bacteria	Firmicutes	Bacilli	Lactobacillales	Lactobacillales_unclassified	Lactobacillales_unclassified
Otu000242	3072	0.638621	8.76343e-07	0.00131379	Bacteria	Bacteroidota	Bacteroidia	Bacteroidales	Bacteroidaceae	Bacteroides
Otu000243	3050	0.676661	1.74705e-06	0.00123935	Bacteria	Firmicutes	Clostridia	Christensenellales	Christensenellaceae	Christensenellaceae_R-7_group
Otu000244	3044	0.596722	8.28007e-07	0.0012342	Bacteria	Firmicutes	Clostridia	Clostridia_or	Hungateiclostridiaceae	Saccharofermentans
Otu000245	3039	0.742377	1.75269e-06	0.00131898	Bacteria	Bacteroidota	Bacteroidia	Bacteroidales	Prevotellaceae	Prevotellaceae_UCG-004
Otu000246	3027	0.676661	2.86819e-06	0.00129233	Bacteria	Bacteroidota	Bacteroidia	Bacteroidales	Rikenellaceae	Alistipes
Otu000247	2981	0.596722	8.84214e-07	0.00123015	Bacteria	Cyanobacteria	Vampirivibrionia	Gastranaerophilales	Gastranaerophilales_fa	Gastranaerophilales_ge
Otu000250	2959	0.638621	8.76343e-07	0.00127717	Bacteria	Bacteroidota	Bacteroidia	Bacteroidales	uncultured	uncultured_ge
Otu000251	2947	0.676661	2.02859e-06	0.00125796	Bacteria	Firmicutes	Clostridia	Lachnospirales	Lachnospiraceae	Lachnospiraceae_unclassified
Otu000252	2924	0.794897	0.000836556	2.61582e-06	Bacteria	Firmicutes	Clostridia	Clostridia_or	Hungateiclostridiaceae	Hungateiclostridiaceae_unclassified
Otu000253	2923	0.83975	6.3831e-06	0.00129823	Bacteria	Spirochaetota	Spirochaetia	Spirochaetales	Spirochaetaceae	Treponema
Otu000254	2900	0.596722	5.84229e-07	0.00124314	Bacteria	Bacteroidota	Bacteroidia	Bacteroidales	Rikenellaceae	Rikenellaceae_RC9_gut_group
Otu000255	2892	0.676661	1.48624e-06	0.00119208	Bacteria	Firmicutes	Clostridia	Oscillospirales	Ruminococcaceae	Ruminococcus
Otu000256	2887	0.796098	1.89464e-05	0.00116062	Bacteria	Firmicutes	Clostridia	Oscillospirales	Oscillospiraceae	UCG-005
Otu000257	2878	0.681892	0.000830871	2.17985e-06	Bacteria	Firmicutes	Clostridia	Peptostreptococcales-Tissierellales	Peptostreptococcales-Tissierellales_fa	Peptostreptococcales-Tissierellales_fa_unclassified
Otu000258	2861	0.742377	1.75269e-06	0.00120303	Bacteria	Bacteroidota	Bacteroidia	Bacteroidales	Rikenellaceae	Rikenellaceae_RC9_gut_group
Otu000259	2854	0.676661	1.16846e-06	0.00121462	Bacteria	Bacteroidota	Bacteroidia	Bacteroidales	Rikenellaceae	Rikenellaceae_RC9_gut_group
Otu000260	2832	0.638621	2.52843e-06	0.00115229	Bacteria	Spirochaetota	Spirochaetia	Spirochaetales	Spirochaetaceae	Treponema
Otu000261	2823	0.983959	2.92115e-07	0.0011661	Bacteria	Bacteroidota	Bacteroidia	Bacteroidales	Rikenellaceae	Rikenellaceae_RC9_gut_group
Otu000262	2798	0.596722	8.80462e-07	0.00116906	Bacteria	Firmicutes	Clostridia	Oscillospirales	Oscillospirales_fa	Oscillospirales_ge
Otu000263	2790	0.794897	0.000792157	3.11048e-06	Bacteria	Firmicutes	Clostridia	Peptostreptococcales-Tissierellales	Peptostreptococcales-Tissierellales_fa	W5053
Otu000264	2787	0.71115	1.46057e-06	0.00117293	Bacteria	Firmicutes	Clostridia	Oscillospirales	Oscillospiraceae	UCG-005
Otu000265	2729	1	0.000790644	4.3597e-07	Bacteria	Firmicutes	Bacilli	Lactobacillales	Lactobacillales_unclassified	Lactobacillales_unclassified
Otu000266	2705	0.71115	1.46057e-06	0.00112746	Bacteria	Firmicutes	Clostridia	Oscillospirales	Butyricicoccaceae	UCG-009
Otu000267	2693	0.742377	1.75269e-06	0.00110802	Bacteria	Firmicutes	Clostridia	Lachnospirales	Lachnospiraceae	Lachnospiraceae_unclassified
Otu000268	2691	0.676661	2.52176e-06	0.00109874	Bacteria	Firmicutes	Clostridia	Oscillospirales	Oscillospiraceae	UCG-005
Otu000270	2685	0.596722	5.84229e-07	0.00111386	Bacteria	Bacteroidota	Bacteroidia	Bacteroidales	Rikenellaceae	Alistipes
Otu000271	2680	0.638621	1.17879e-06	0.00109644	Bacteria	Firmicutes	Clostridia	Clostridia_or	Hungateiclostridiaceae	Ruminiclostridium
Otu000272	2668	0.676661	1.16846e-06	0.00112594	Bacteria	Bacteroidota	Bacteroidia	Bacteroidales	Prevotellaceae	Prevotellaceae_unclassified
Otu000273	2660	0.638621	1.16464e-06	0.00115148	Bacteria	Verrucomicrobiota	Verrucomicrobiae	Verrucomicrobiales	Akkermansiaceae	Akkermansia
Otu000275	2619	0.71115	2.00664e-06	0.00115559	Archaea	Euryarchaeota	Methanobacteria	Methanobacteriales	Methanobacteriaceae	Methanobrevibacter
Otu000276	2619	0.943426	1.34591e-11	0.00112331	Bacteria	Bacteroidota	Bacteroidia	Bacteroidales	Rikenellaceae	Rikenellaceae_RC9_gut_group
Otu000278	2608	0.998545	1.00698e-06	0.0011265	Bacteria	Bacteroidota	Bacteroidia	Bacteroidales	Rikenellaceae	Rikenellaceae_RC9_gut_group
Otu000279	2608	1	0.000735129	4.3597e-07	Bacteria	Firmicutes	Firmicutes_unclassified	Firmicutes_unclassified	Firmicutes_unclassified	Firmicutes_unclassified
Otu000280	2601	0.676661	1.16846e-06	0.00109534	Bacteria	Firmicutes	Clostridia	Lachnospirales	Lachnospiraceae	Lachnospiraceae_unclassified
Otu000281	2559	0.962167	0.000707092	2.81737e-13	Bacteria	Firmicutes	Clostridia	Clostridia_or	Hungateiclostridiaceae	Fastidiosipila
Otu000282	2557	0.77061	2.75254e-06	0.00106711	Bacteria	Firmicutes	Clostridia	Oscillospirales	Oscillospirales_fa	Oscillospirales_ge
Otu000283	2548	0.638621	8.76343e-07	0.00109822	Bacteria	Bacteroidota	Bacteroidia	Bacteroidales	Rikenellaceae	Rikenellaceae_RC9_gut_group
Otu000284	2537	0.987433	2.92114e-07	0.000985241	Bacteria	Bacteroidota	Bacteroidia	Bacteroidales	Rikenellaceae	Rikenellaceae_RC9_gut_group
Otu000285	2533	0.625225	0.000755493	8.71939e-07	Bacteria	Firmicutes	Clostridia	Clostridia_unclassified	Clostridia_unclassified	Clostridia_unclassified
Otu000286	2522	0.999748	2.92115e-07	0.00105069	Bacteria	Bacteroidota	Bacteroidia	Bacteroidales	Prevotellaceae	Prevotellaceae_UCG-003
Otu000287	2510	0.638621	8.76343e-07	0.00105628	Bacteria	Firmicutes	Clostridia	Lachnospirales	Lachnospiraceae	Lachnospiraceae_unclassified
Otu000288	2507	0.796098	2.65927e-06	0.00101304	Bacteria	Firmicutes	Clostridia	Lachnospirales	Lachnospiraceae	Lachnospiraceae_unclassified
Otu000290	2503	0.999788	2.92115e-07	0.00106974	Bacteria	Bacteroidota	Bacteroidia	Bacteroidales	Prevotellaceae	Prevotellaceae_UCG-001
Otu000291	2494	0.638621	1.15054e-06	0.001057	Bacteria	Firmicutes	Clostridia	Lachnospirales	Lachnospiraceae	Lachnospiraceae_unclassified
Otu000293	2467	0.999999	1.32738e-11	0.00107346	Bacteria	Bacteroidota	Bacteroidia	Bacteroidales	Rikenellaceae	Rikenellaceae_RC9_gut_group
Otu000295	2448	0.999588	2.92114e-07	0.0010189	Bacteria	Bacteroidota	Bacteroidia	Bacteroidales	Rikenellaceae	Alistipes
Otu000296	2445	0.71115	3.01157e-06	0.000996924	Bacteria	Bacteroidota	Bacteroidia	Bacteroidales	Bacteroidales_RF16_group	Bacteroidales_RF16_group_ge
Otu000297	2444	0.999788	3.46919e-11	0.00103782	Bacteria	Bacteroidota	Bacteroidia	Bacteroidales	Paludibacteraceae	uncultured
Otu000298	2426	0.676661	1.16846e-06	0.00105719	Bacteria	Bacteroidota	Bacteroidia	Bacteroidales	Rikenellaceae	Alistipes
Otu000300	2400	0.742377	1.75269e-06	0.000983153	Bacteria	Firmicutes	Clostridia	Oscillospirales	Oscillospiraceae	UCG-005
Otu000301	2396	0.596722	5.84229e-07	0.001026	Bacteria	Firmicutes	Clostridia	Oscillospirales	Oscillospirales_fa	Oscillospirales_ge
Otu000302	2396	0.638621	8.76341e-07	0.00100951	Bacteria	Firmicutes	Clostridia	Christensenellales	Christensenellaceae	Christensenellaceae_R-7_group
Otu000303	2360	0.596722	8.68431e-07	0.00101009	Bacteria	Firmicutes	Clostridia	Clostridia_UCG-014	Clostridia_UCG-014_fa	Clostridia_UCG-014_ge
Otu000304	2357	0.999854	4.74471e-12	0.00104095	Bacteria	Bacteroidota	Bacteroidia	Bacteroidales	Rikenellaceae	Rikenellaceae_RC9_gut_group
Otu000305	2339	1	2.92114e-07	0.00102014	Bacteria	Spirochaetota	Spirochaetia	Spirochaetales	Spirochaetaceae	Treponema
Otu000307	2306	0.999994	2.92115e-07	0.000964848	Bacteria	Firmicutes	Clostridia	Oscillospirales	Oscillospiraceae	UCG-005
Otu000308	2300	0.999999	6.26399e-11	0.000999727	Bacteria	Firmicutes	Clostridia	Peptostreptococcales-Tissierellales	Anaerovoracaceae	Family_XIII_AD3011_group
Otu000309	2260	0.638621	8.76343e-07	0.000938138	Bacteria	Firmicutes	Clostridia	Oscillospirales	Ruminococcaceae	Ruminococcus
Otu000310	2255	0.596722	5.84229e-07	0.000968404	Bacteria	Firmicutes	Clostridia	Oscillospirales	Ruminococcaceae	Ruminococcus
Otu000311	2246	1	7.2317e-11	0.000978934	Bacteria	Bacteroidota	Bacteroidia	Bacteroidales	Bacteroidales_unclassified	Bacteroidales_unclassified
Otu000313	2230	0.638621	8.76343e-07	0.000951112	Bacteria	Firmicutes	Clostridia	Oscillospirales	Butyricicoccaceae	UCG-009
Otu000314	2216	0.985298	2.92114e-07	0.000914227	Bacteria	Bacteroidota	Bacteroidia	Bacteroidales	Rikenellaceae	Rikenellaceae_RC9_gut_group
Otu000315	2212	0.676661	2.1838e-06	0.000930984	Bacteria	Firmicutes	Clostridia	Oscillospirales	Oscillospirales_fa	Oscillospirales_ge
Otu000316	2209	0.796098	0.000671543	4.3597e-07	Bacteria	Fusobacteriota	Fusobacteriia	Fusobacteriales	Fusobacteriaceae	Fusobacterium
Otu000317	2206	1	2.92114e-07	0.000948532	Bacteria	Firmicutes	Clostridia	Lachnospirales	Lachnospiraceae	Lachnospiraceae_unclassified
Otu000318	2204	0.742377	2.15448e-06	0.000910375	Bacteria	Firmicutes	Clostridia	Oscillospirales	Oscillospiraceae	Oscillospiraceae_unclassified
Otu000319	2203	0.999999	0.000576579	4.3597e-07	Bacteria	Bacteria_unclassified	Bacteria_unclassified	Bacteria_unclassified	Bacteria_unclassified	Bacteria_unclassified
Otu000321	2169	0.999998	1.95961e-12	0.000950199	Bacteria	Firmicutes	Clostridia	Oscillospirales	Ruminococcaceae	uncultured
Otu000322	2164	0.638621	8.76343e-07	0.000906732	Bacteria	Bacteroidota	Bacteroidia	Bacteroidales	Bacteroidales_UCG-001	Bacteroidales_UCG-001_ge
Otu000323	2164	0.915171	0.0005649	4.3597e-07	Bacteria	Firmicutes	Bacilli	Bacilli_unclassified	Bacilli_unclassified	Bacilli_unclassified
Otu000324	2163	0.999863	0.000632092	3.0342e-12	Bacteria	Bacteria_unclassified	Bacteria_unclassified	Bacteria_unclassified	Bacteria_unclassified	Bacteria_unclassified
Otu000325	2146	1	4.78446e-07	0.000917449	Bacteria	Bacteroidota	Bacteroidia	Bacteroidales	Bacteroidales_unclassified	Bacteroidales_unclassified
Otu000326	2133	0.638621	8.76343e-07	0.000870208	Bacteria	Firmicutes	Clostridia	Oscillospirales	Oscillospiraceae	Oscillibacter
Otu000327	2127	0.596722	1.32069e-06	0.000878672	Bacteria	Firmicutes	Bacilli	RF39	RF39_fa	RF39_ge
Otu000328	2110	0.676661	1.47078e-06	0.000901511	Bacteria	Firmicutes	Clostridia	Oscillospirales	Ruminococcaceae	Ruminococcaceae_ge
Otu000329	2100	0.596722	5.84229e-07	0.00087033	Bacteria	Bacteroidota	Bacteroidia	Bacteroidales	Marinifilaceae	Odoribacter
Otu000330	2097	0.638621	1.54068e-06	0.000900669	Bacteria	Firmicutes	Clostridia	Christensenellales	Christensenellaceae	Christensenellaceae_R-7_group
Otu000331	2063	0.638621	8.76343e-07	0.000873024	Bacteria	Bacteroidota	Bacteroidia	Bacteroidales	uncultured	uncultured_ge
Otu000332	2063	0.999979	0.000565852	2.93041e-12	Bacteria	Firmicutes	Clostridia	Clostridia_unclassified	Clostridia_unclassified	Clostridia_unclassified
Otu000333	2054	0.596722	5.84229e-07	0.000859432	Bacteria	Firmicutes	Clostridia	Oscillospirales	UCG-010	UCG-010_ge
Otu000335	2037	0.999999	2.92114e-07	0.000926068	Bacteria	Bacteroidota	Bacteroidia	Bacteroidales	Prevotellaceae	Prevotellaceae_unclassified
Otu000336	2031	0.596722	1.83813e-06	0.000856336	Bacteria	Bacteroidota	Bacteroidia	Bacteroidales	Rikenellaceae	Rikenellaceae_RC9_gut_group
Otu000337	2029	1	5.78562e-07	0.000862618	Bacteria	Firmicutes	Clostridia	Oscillospirales	Oscillospirales_fa	Oscillospirales_ge
Otu000338	2021	0.638621	3.14669e-06	0.000867489	Bacteria	Firmicutes	Bacilli	RF39	RF39_fa	RF39_ge
Otu000339	2020	0.985577	0.000634671	8.03022e-13	Bacteria	Firmicutes	Bacilli	Lactobacillales	Aerococcaceae	Aerococcaceae_unclassified
Otu000340	2016	0.638621	8.76343e-07	0.00080774	Bacteria	Bacteroidota	Bacteroidia	Bacteroidales	Rikenellaceae	Alistipes
Otu000341	2005	0.638621	1.78673e-06	0.000846886	Bacteria	Bacteroidota	Bacteroidia	Bacteroidales	Bacteroidales_RF16_group	Bacteroidales_RF16_group_ge
Otu000342	2001	0.625225	0.000538942	8.71939e-07	Bacteria	Bacteria_unclassified	Bacteria_unclassified	Bacteria_unclassified	Bacteria_unclassified	Bacteria_unclassified
Otu000343	1998	0.999998	0.00062326	4.3597e-07	Bacteria	Firmicutes	Bacilli	Lactobacillales	Lactobacillales_unclassified	Lactobacillales_unclassified
Otu000344	1996	0.596722	5.84229e-07	0.00083532	Bacteria	Bacteroidota	Bacteroidia	Bacteroidales	Rikenellaceae	Alistipes
Otu000345	1977	0.596722	8.72759e-07	0.000878299	Bacteria	Bacteroidota	Bacteroidia	Bacteroidales	Rikenellaceae	Alistipes
Otu000346	1970	0.999993	2.92114e-07	0.000841715	Bacteria	Bacteroidota	Bacteroidia	Bacteroidales	Bacteroidaceae	Bacteroides
Otu000347	1970	0.676661	2.12982e-06	0.000851125	Archaea	Halobacterota	Methanomicrobia	Methanomicrobiales	Methanocorpusculaceae	Methanocorpusculum
Otu000348	1967	0.999997	4.98288e-07	0.000770261	Bacteria	Firmicutes	Clostridia	Oscillospirales	Oscillospiraceae	UCG-005
Otu000349	1957	0.999998	2.18099e-12	0.000829624	Bacteria	Bacteroidota	Bacteroidia	Bacteroidales	Prevotellaceae	Prevotellaceae_UCG-001
Otu000350	1953	1	5.74768e-12	0.000823742	Bacteria	Firmicutes	Clostridia	Lachnospirales	Lachnospiraceae	Lachnospiraceae_unclassified
Otu000351	1950	0.596722	5.84229e-07	0.000817502	Bacteria	Firmicutes	Clostridia	Oscillospirales	UCG-010	UCG-010_ge
Otu000352	1946	0.596722	1.31593e-06	0.000801461	Bacteria	Firmicutes	Clostridia	Oscillospirales	Oscillospirales_fa	Oscillospirales_ge
Otu000353	1942	0.596722	5.84229e-07	0.000799151	Bacteria	Bacteroidota	Bacteroidia	Bacteroidales	Prevotellaceae	Alloprevotella
Otu000354	1931	0.988267	2.92114e-07	0.000827821	Bacteria	Bacteroidota	Bacteroidia	Bacteroidales	Prevotellaceae	Prevotellaceae_UCG-004
Otu000355	1911	0.986802	2.92115e-07	0.000839418	Bacteria	Bacteroidota	Bacteroidia	Bacteroidales	Rikenellaceae	Rikenellaceae_RC9_gut_group
Otu000356	1896	0.999999	2.92114e-07	0.000814987	Bacteria	Firmicutes	Clostridia	Oscillospirales	Oscillospiraceae	Oscillibacter
Otu000357	1895	0.999718	0.000539778	4.3597e-07	Bacteria	Bacteria_unclassified	Bacteria_unclassified	Bacteria_unclassified	Bacteria_unclassified	Bacteria_unclassified
Otu000358	1885	0.71115	1.46057e-06	0.000842108	Bacteria	Firmicutes	Clostridia	Oscillospirales	UCG-010	UCG-010_ge
Otu000360	1871	0.999998	2.23739e-12	0.000792234	Bacteria	Firmicutes	Clostridia	Clostridia_UCG-014	Clostridia_UCG-014_fa	Clostridia_UCG-014_ge
Otu000361	1871	0.638621	8.76343e-07	0.000765214	Bacteria	Firmicutes	Clostridia	Christensenellales	Christensenellaceae	Christensenellaceae_R-7_group
Otu000362	1868	0.638621	8.76343e-07	0.000797681	Bacteria	Firmicutes	Clostridia	Christensenellales	Christensenellaceae	Christensenellaceae_R-7_group
Otu000364	1854	0.676661	1.16846e-06	0.000795082	Bacteria	Bacteroidota	Bacteroidia	Bacteroidales	Bacteroidaceae	Bacteroides
Otu000365	1838	0.638621	1.14639e-06	0.000712079	Bacteria	Firmicutes	Clostridia	Oscillospirales	Oscillospiraceae	Oscillospiraceae_unclassified
Otu000366	1833	1	2.92114e-07	0.000780433	Bacteria	Firmicutes	Clostridia	Oscillospirales	Oscillospiraceae	Oscillospiraceae_unclassified
Otu000367	1833	0.96665	4.78446e-07	0.000696646	Bacteria	Bacteroidota	Bacteroidia	Bacteroidales	p-251-o5	p-251-o5_ge
Otu000368	1796	0.989349	2.92115e-07	0.00075319	Bacteria	Firmicutes	Clostridia	Clostridia_UCG-014	Clostridia_UCG-014_fa	Clostridia_UCG-014_ge
Otu000369	1781	1	2.92114e-07	0.000776657	Bacteria	Bacteroidota	Bacteroidia	Bacteroidales	Rikenellaceae	dgA-11_gut_group
Otu000370	1774	0.99926	0.000516916	4.3597e-07	Bacteria	Bacteria_unclassified	Bacteria_unclassified	Bacteria_unclassified	Bacteria_unclassified	Bacteria_unclassified
Otu000371	1768	0.99942	0.000514156	4.3597e-07	Bacteria	Firmicutes	Clostridia	Clostridia_unclassified	Clostridia_unclassified	Clostridia_unclassified
Otu000372	1764	0.638621	8.76343e-07	0.000770201	Bacteria	Bacteroidota	Bacteroidia	Bacteroidales	Rikenellaceae	Rikenellaceae_RC9_gut_group
Otu000373	1758	0.999998	2.92114e-07	0.000753706	Bacteria	Bacteroidota	Bacteroidia	Bacteroidales	Bacteroidales_unclassified	Bacteroidales_unclassified
Otu000374	1753	0.999923	2.92114e-07	0.000708307	Bacteria	Bacteroidota	Bacteroidia	Bacteroidales	Rikenellaceae	Rikenellaceae_unclassified
Otu000375	1746	0.596722	5.84229e-07	0.000757008	Bacteria	Firmicutes	Clostridia	Clostridia_unclassified	Clostridia_unclassified	Clostridia_unclassified
Otu000376	1740	0.999629	2.92114e-07	0.000660289	Bacteria	Cyanobacteria	Vampirivibrionia	Gastranaerophilales	Gastranaerophilales_fa	Gastranaerophilales_ge
Otu000377	1725	0.999998	3.62898e-13	0.000735767	Bacteria	Bacteroidota	Bacteroidia	Bacteroidales	Bacteroidaceae	Bacteroides
Otu000378	1722	0.596722	5.84229e-07	0.000697959	Bacteria	Firmicutes	Clostridia	Oscillospirales	Ruminococcaceae	Candidatus_Soleaferrea
Otu000379	1703	0.638621	8.76343e-07	0.000751985	Bacteria	Firmicutes	Clostridia	Oscillospirales	Ruminococcaceae	Ruminococcus
Otu000380	1702	0.596722	5.84229e-07	0.000751913	Bacteria	Bacteroidota	Bacteroidia	Bacteroidales	F082	F082_ge
Otu000383	1692	0.676661	1.48627e-06	0.000678241	Archaea	Euryarchaeota	Methanobacteria	Methanobacteriales	Methanobacteriaceae	Methanobrevibacter
Otu000384	1692	0.71115	1.76078e-06	0.000764759	Bacteria	Bacteroidota	Bacteroidia	Bacteroidales	Bacteroidales_unclassified	Bacteroidales_unclassified
Otu000385	1687	0.999411	5.04233e-12	0.000718183	Bacteria	Bacteroidota	Bacteroidia	Bacteroidales	Rikenellaceae	Rikenellaceae_RC9_gut_group
Otu000387	1664	0.742377	2.39718e-06	0.00067474	Archaea	Euryarchaeota	Methanobacteria	Methanobacteriales	Methanobacteriaceae	Methanobrevibacter
Otu000388	1664	0.999991	0.000541944	4.3597e-07	Bacteria	Firmicutes	Bacilli	Lactobacillales	Aerococcaceae	Aerococcaceae_unclassified
Otu000389	1657	0.995692	5.09216e-12	0.000688211	Bacteria	Bacteroidota	Bacteroidia	Bacteroidales	Bacteroidales_unclassified	Bacteroidales_unclassified
Otu000390	1654	0.638621	1.25172e-06	0.000714629	Bacteria	Proteobacteria	Gammaproteobacteria	Burkholderiales	Sutterellaceae	Parasutterella
Otu000392	1643	0.596722	1.14421e-06	0.000695356	Bacteria	Firmicutes	Clostridia	Oscillospirales	Oscillospirales_fa	Oscillospirales_ge
Otu000393	1634	1	7.25782e-11	0.000737018	Bacteria	Bacteroidota	Bacteroidia	Bacteroidales	Rikenellaceae	Rikenellaceae_RC9_gut_group
Otu000394	1629	0.995939	2.00194e-12	0.000672567	Bacteria	Firmicutes	Clostridia	Monoglobales	Monoglobaceae	Monoglobus
Otu000395	1628	0.99926	0.000449838	8.15852e-12	Bacteria	Firmicutes	Bacilli	Lactobacillales	Lactobacillales_unclassified	Lactobacillales_unclassified
Otu000396	1619	0.97977	1.04939e-15	0.000685045	Bacteria	Bacteroidota	Bacteroidia	Bacteroidales	Bacteroidales_RF16_group	Bacteroidales_RF16_group_ge
Otu000397	1616	0.596722	5.84229e-07	0.000691296	Bacteria	Desulfobacterota	Desulfovibrionia	Desulfovibrionales	Desulfovibrionaceae	Mailhella
Otu000398	1616	0.996728	4.74726e-12	0.000658952	Bacteria	Bacteroidota	Bacteroidia	Bacteroidales	Rikenellaceae	Rikenellaceae_RC9_gut_group
Otu000400	1606	0.995792	2.92115e-07	0.000642045	Bacteria	Bacteroidota	Bacteroidia	Bacteroidales	Rikenellaceae	Rikenellaceae_RC9_gut_group
Otu000402	1599	0.638621	8.76343e-07	0.000682141	Bacteria	Bacteroidota	Bacteroidia	Bacteroidales	Rikenellaceae	Rikenellaceae_RC9_gut_group
Otu000403	1595	0.596722	5.84229e-07	0.000678006	Bacteria	Firmicutes	Clostridia	Oscillospirales	Ruminococcaceae	Ruminococcus
Otu000404	1589	1	2.92114e-07	0.000685587	Bacteria	Firmicutes	Clostridia	Christensenellales	Christensenellaceae	Christensenellaceae_R-7_group
Otu000405	1588	0.638621	8.76343e-07	0.000667396	Bacteria	Bacteroidota	Bacteroidia	Bacteroidales	Rikenellaceae	Rikenellaceae_RC9_gut_group
Otu000406	1588	0.638621	1.19843e-06	0.000649662	Bacteria	Firmicutes	Clostridia	Oscillospirales	Oscillospirales_fa	Oscillospirales_ge
Otu000407	1583	0.596722	5.84229e-07	0.000639986	Bacteria	Firmicutes	Firmicutes_unclassified	Firmicutes_unclassified	Firmicutes_unclassified	Firmicutes_unclassified
Otu000408	1581	0.638621	8.76343e-07	0.000651786	Bacteria	Firmicutes	Clostridia	Oscillospirales	Ruminococcaceae	Ruminococcaceae_ge
Otu000409	1581	0.638621	8.76343e-07	0.000659709	Bacteria	Firmicutes	Clostridia	Oscillospirales	Oscillospiraceae	NK4A214_group
Otu000410	1569	1	2.92114e-07	0.000680682	Bacteria	Firmicutes	Clostridia	Peptostreptococcales-Tissierellales	Anaerovoracaceae	Anaerovorax
Otu000411	1560	0.596722	5.84229e-07	0.000680346	Bacteria	Firmicutes	Clostridia	Oscillospirales	UCG-010	UCG-010_ge
Otu000412	1556	0.991463	1.42033e-11	0.000720237	Bacteria	Bacteroidota	Bacteroidia	Bacteroidales	Prevotellaceae	Alloprevotella
Otu000413	1554	0.596722	5.84229e-07	0.000665352	Bacteria	Firmicutes	Clostridia	Monoglobales	Monoglobaceae	Monoglobus
Otu000414	1552	0.596722	5.84229e-07	0.000675274	Bacteria	Bacteroidota	Bacteroidia	Bacteroidales	Rikenellaceae	Rikenellaceae_RC9_gut_group
Otu000415	1544	0.596722	8.72453e-07	0.000704569	Bacteria	Bacteroidota	Bacteroidia	Bacteroidales	Prevotellaceae	Prevotellaceae_UCG-001
Otu000416	1544	1	2.92114e-07	0.000669688	Bacteria	Bacteroidota	Bacteroidia	Bacteroidales	Prevotellaceae	Prevotellaceae_UCG-004
Otu000417	1544	0.999854	5.36663e-18	0.000678623	Bacteria	Firmicutes	Clostridia	Oscillospirales	Oscillospirales_fa	Oscillospirales_ge
Otu000418	1543	0.596722	9.14752e-07	0.000674459	Bacteria	Bacteroidota	Bacteroidia	Bacteroidales	Bacteroidaceae	Bacteroides
Otu000420	1532	1	2.92114e-07	0.000657722	Bacteria	Bacteroidota	Bacteroidia	Bacteroidales	Rikenellaceae	dgA-11_gut_group
Otu000421	1523	0.998208	2.92114e-07	0.000618851	Bacteria	Bacteroidota	Bacteroidia	Bacteroidales	Rikenellaceae	Rikenellaceae_RC9_gut_group
Otu000422	1520	0.742377	1.75269e-06	0.000642231	Bacteria	Firmicutes	Clostridia	Oscillospirales	Oscillospiraceae	Oscillospiraceae_unclassified
Otu000423	1517	0.999997	2.01053e-12	0.000634703	Bacteria	Firmicutes	Clostridia	Oscillospirales	Ruminococcaceae	uncultured
Otu000424	1514	0.596722	5.84229e-07	0.000647563	Bacteria	Bacteroidota	Bacteroidia	Bacteroidales	Rikenellaceae	Rikenellaceae_RC9_gut_group
Otu000425	1513	1	5.65099e-13	0.000632421	Bacteria	Bacteroidota	Bacteroidia	Bacteroidales	Rikenellaceae	Rikenellaceae_RC9_gut_group
Otu000426	1511	0.596722	5.84229e-07	0.000616123	Bacteria	Firmicutes	Clostridia	Oscillospirales	Ruminococcaceae	Ruminococcus
Otu000427	1500	0.998724	0.000415051	4.16331e-13	Bacteria	Firmicutes	Clostridia	Clostridia_unclassified	Clostridia_unclassified	Clostridia_unclassified
Otu000428	1497	0.999997	1.87839e-12	0.000645269	Bacteria	Firmicutes	Clostridia	Oscillospirales	Oscillospirales_fa	Oscillospirales_ge
Otu000429	1491	1	5.57451e-13	0.000639515	Bacteria	Firmicutes	Clostridia	Clostridia_UCG-014	Clostridia_UCG-014_fa	Clostridia_UCG-014_ge
Otu000430	1490	0.999074	1.49997e-12	0.000667654	Bacteria	Bacteroidota	Bacteroidia	Bacteroidales	Rikenellaceae	Rikenellaceae_RC9_gut_group
Otu000431	1490	1	0.000436954	8.33857e-14	Bacteria	Firmicutes	Clostridia	Clostridia_unclassified	Clostridia_unclassified	Clostridia_unclassified
Otu000432	1488	0.999999	3.72518e-12	0.00063656	Bacteria	Bacteroidota	Bacteroidia	Bacteroidales	Prevotellaceae	Prevotellaceae_UCG-001
Otu000433	1487	0.596722	5.84229e-07	0.000631645	Bacteria	Firmicutes	Clostridia	Oscillospirales	Oscillospirales_fa	Oscillospirales_ge
Otu000434	1485	0.999994	0.000482017	2.54836e-13	Bacteria	Firmicutes	Bacilli	Lactobacillales	Aerococcaceae	Aerococcaceae_unclassified
Otu000435	1483	0.596722	5.84229e-07	0.000638544	Bacteria	Bacteroidota	Bacteroidia	Bacteroidales	Prevotellaceae	Prevotellaceae_UCG-003
Otu000436	1477	0.638621	1.15697e-06	0.000622678	Bacteria	Firmicutes	Clostridia	Lachnospirales	Lachnospiraceae	Lachnospiraceae_unclassified
Otu000437	1472	0.596722	8.62426e-07	0.000585628	Bacteria	Bacteria_unclassified	Bacteria_unclassified	Bacteria_unclassified	Bacteria_unclassified	Bacteria_unclassified
Otu000438	1471	0.638621	8.76343e-07	0.000659439	Bacteria	Firmicutes	Clostridia	Monoglobales	Monoglobaceae	Monoglobus
Otu000439	1470	1	1.36112e-10	0.000629153	Bacteria	Firmicutes	Clostridia	Oscillospirales	Oscillospiraceae	Oscillospiraceae_unclassified
Otu000440	1467	1	6.06641e-13	0.000631961	Bacteria	Firmicutes	Clostridia	Clostridia_UCG-014	Clostridia_UCG-014_fa	Clostridia_UCG-014_ge
Otu000441	1460	0.596722	5.84229e-07	0.000635205	Bacteria	Firmicutes	Clostridia	Lachnospirales	Lachnospiraceae	Lachnospiraceae_unclassified
Otu000442	1448	0.638621	8.76343e-07	0.000610018	Bacteria	Firmicutes	Clostridia	Christensenellales	Christensenellaceae	Christensenellaceae_R-7_group
Otu000443	1446	1	1.32923e-12	0.000598673	Bacteria	Bacteroidota	Bacteroidia	Bacteroidales	Rikenellaceae	Alistipes
Otu000444	1446	0.676661	1.16846e-06	0.000628409	Bacteria	Firmicutes	Clostridia	Lachnospirales	Lachnospiraceae	Dorea
Otu000445	1443	0.625225	0.000398747	8.71939e-07	Bacteria	Firmicutes	Clostridia	Clostridia_unclassified	Clostridia_unclassified	Clostridia_unclassified
Otu000446	1439	1	2.92114e-07	0.00059759	Bacteria	Firmicutes	Clostridia	Oscillospirales	Ruminococcaceae	Ruminococcus
Otu000447	1437	1	5.50895e-13	0.000606557	Bacteria	Bacteroidota	Bacteroidia	Bacteroidales	Bacteroidales_RF16_group	Bacteroidales_RF16_group_ge
Otu000448	1436	0.596722	5.84229e-07	0.000559462	Bacteria	Firmicutes	Clostridia	Oscillospirales	Oscillospirales_fa	Oscillospirales_ge
Otu000449	1428	0.638621	8.76344e-07	0.000581965	Bacteria	Bacteroidota	Bacteroidia	Bacteroidales	Bacteroidaceae	Bacteroides
Otu000450	1425	0.999957	0.000435574	9.25783e-14	Bacteria	Firmicutes	Bacilli	Lactobacillales	Lactobacillales_unclassified	Lactobacillales_unclassified
Otu000452	1420	0.989711	0.000432438	4.39611e-12	Bacteria	Firmicutes	Clostridia	Clostridia_or	Hungateiclostridiaceae	Hungateiclostridiaceae_unclassified
Otu000453	1416	1	2.92114e-07	0.000588631	Bacteria	Bacteroidota	Bacteroidia	Bacteroidales	Bacteroidales_RF16_group	Bacteroidales_RF16_group_ge
Otu000454	1407	0.596722	5.84229e-07	0.000602724	Bacteria	Bacteroidota	Bacteroidia	Bacteroidales	Bacteroidaceae	Bacteroides
Otu000455	1406	0.920784	1.38375e-11	0.000619763	Bacteria	Bacteroidota	Bacteroidia	Bacteroidales	Prevotellaceae	Prevotellaceae_unclassified
Otu000456	1401	0.999876	7.9536e-13	0.000600851	Bacteria	Bacteroidota	Bacteroidia	Bacteroidales	uncultured	uncultured_ge
Otu000457	1394	0.638621	8.76343e-07	0.000572065	Bacteria	Firmicutes	Clostridia	Lachnospirales	Lachnospiraceae	Lachnospiraceae_unclassified
Otu000458	1376	0.596722	8.25262e-07	0.000579179	Bacteria	Firmicutes	Clostridia	Lachnospirales	Lachnospiraceae	Lachnospiraceae_FCS020_group
Otu000459	1366	0.996055	5.03552e-12	0.000634477	Bacteria	Bacteroidota	Bacteroidia	Bacteroidales	Bacteroidales_RF16_group	Bacteroidales_RF16_group_ge
Otu000460	1365	0.997026	2.92101e-07	0.000582483	Bacteria	Bacteroidota	Bacteroidia	Bacteroidales	Rikenellaceae	Rikenellaceae_RC9_gut_group
Otu000461	1365	0.596722	5.84229e-07	0.000583461	Bacteria	Firmicutes	Clostridia	Monoglobales	Monoglobaceae	Monoglobus
Otu000462	1361	0.999999	8.14048e-12	0.000572673	Bacteria	Firmicutes	Clostridia	Clostridia_UCG-014	Clostridia_UCG-014_fa	Clostridia_UCG-014_ge
Otu000463	1360	1	1.40487e-12	0.000588971	Bacteria	Bacteroidota	Bacteroidia	Bacteroidales	Bacteroidales_unclassified	Bacteroidales_unclassified
Otu000464	1360	0.596722	5.84229e-07	0.000583585	Bacteria	Spirochaetota	Spirochaetia	Spirochaetales	Spirochaetaceae	Treponema
Otu000465	1360	0.996603	0.000396759	2.0917e-12	Bacteria	Firmicutes	Firmicutes_unclassified	Firmicutes_unclassified	Firmicutes_unclassified	Firmicutes_unclassified
Otu000466	1347	1	2.92114e-07	0.000563615	Bacteria	Firmicutes	Clostridia	Oscillospirales	Oscillospirales_fa	Oscillospirales_ge
Otu000467	1343	0.999997	2.92114e-07	0.000606348	Bacteria	Bacteroidota	Bacteroidia	Bacteroidales	Prevotellaceae	Alloprevotella
Otu000468	1342	0.596722	1.20048e-06	0.000565382	Bacteria	Firmicutes	Clostridia	Oscillospirales	Ruminococcaceae	Ruminococcus
Otu000469	1339	0.596722	5.84229e-07	0.000602074	Bacteria	Bacteroidota	Bacteroidia	Bacteroidales	Paludibacteraceae	uncultured
Otu000470	1337	1	2.92114e-07	0.000525349	Bacteria	Firmicutes	Clostridia	Oscillospirales	UCG-010	UCG-010_ge
Otu000471	1337	0.999876	9.24039e-07	0.000526999	Bacteria	Firmicutes	Clostridia	Clostridia_UCG-014	Clostridia_UCG-014_fa	Clostridia_UCG-014_ge
Otu000472	1334	1	0.00040063	4.3597e-07	Bacteria	Firmicutes	Bacilli	Bacilli_unclassified	Bacilli_unclassified	Bacilli_unclassified
Otu000473	1334	1	2.92114e-07	0.000558827	Bacteria	Bacteroidota	Bacteroidia	Bacteroidales	Rikenellaceae	hoa5-07d05_gut_group
Otu000474	1334	0.999918	0.0003814	2.43196e-13	Bacteria	Firmicutes	Bacilli	Lactobacillales	Lactobacillales_unclassified	Lactobacillales_unclassified
Otu000475	1332	0.999954	1.86661e-12	0.000579355	Bacteria	Firmicutes	Clostridia	Lachnospirales	Lachnospiraceae	Lachnospiraceae_unclassified
Otu000476	1332	0.596722	5.84229e-07	0.000576731	Bacteria	Firmicutes	Clostridia	Clostridia_unclassified	Clostridia_unclassified	Clostridia_unclassified
Otu000477	1326	1	2.92114e-07	0.000550859	Bacteria	Firmicutes	Clostridia	Lachnospirales	Lachnospiraceae	Lachnospiraceae_unclassified
Otu000478	1322	0.638621	8.76344e-07	0.000559545	Bacteria	Firmicutes	Clostridia	Oscillospirales	UCG-010	UCG-010_ge
Otu000479	1319	0.676564	0.00034067	1.30791e-06	Bacteria	Bacteria_unclassified	Bacteria_unclassified	Bacteria_unclassified	Bacteria_unclassified	Bacteria_unclassified
Otu000480	1310	0.985298	4.78446e-07	0.000544552	Bacteria	Firmicutes	Clostridia	Oscillospirales	Oscillospirales_fa	Oscillospirales_ge
Otu000481	1307	0.596722	5.84229e-07	0.000543715	Bacteria	Bacteroidota	Bacteroidia	Bacteroidales	Rikenellaceae	Rikenellaceae_RC9_gut_group
Otu000482	1297	0.596722	5.84229e-07	0.00055473	Bacteria	Bacteroidota	Bacteroidia	Bacteroidales	Rikenellaceae	Rikenellaceae_RC9_gut_group
Otu000483	1297	1	1.00436e-10	0.000561484	Bacteria	Firmicutes	Clostridia	Oscillospirales	Oscillospiraceae	NK4A214_group
Otu000484	1290	0.998169	0.000411221	4.3597e-07	Bacteria	Firmicutes	Bacilli	Lactobacillales	Aerococcaceae	Ignavigranum
Otu000485	1288	0.99998	2.92114e-07	0.000529125	Bacteria	Firmicutes	Clostridia	Oscillospirales	UCG-010	UCG-010_ge
Otu000486	1287	0.99994	0.000347385	4.3597e-07	Bacteria	Firmicutes	Clostridia	Clostridia_unclassified	Clostridia_unclassified	Clostridia_unclassified
Otu000487	1287	0.974772	2.92114e-07	0.00052385	Bacteria	Bacteroidota	Bacteroidia	Bacteroidales	Rikenellaceae	Rikenellaceae_RC9_gut_group
Otu000488	1283	0.638621	8.76343e-07	0.000534164	Bacteria	Bacteroidota	Bacteroidia	Bacteroidales	Rikenellaceae	Rikenellaceae_RC9_gut_group
Otu000489	1283	0.638621	1.17968e-06	0.000537779	Bacteria	Firmicutes	Clostridia	Oscillospirales	UCG-010	UCG-010_ge
Otu000491	1274	0.999954	6.24155e-13	0.000555075	Bacteria	Firmicutes	Clostridia	Clostridia_UCG-014	Clostridia_UCG-014_fa	Clostridia_UCG-014_ge
Otu000492	1270	0.676661	1.48074e-06	0.000539091	Bacteria	Firmicutes	Clostridia	Oscillospirales	UCG-010	UCG-010_ge
Otu000493	1264	0.999997	8.62844e-12	0.000557922	Bacteria	Bacteroidota	Bacteroidia	Bacteroidales	uncultured	uncultured_ge
Otu000494	1258	0.999994	2.92114e-07	0.000553241	Bacteria	Firmicutes	Clostridia	Christensenellales	Christensenellaceae	Christensenellaceae_R-7_group
Otu000495	1258	0.999997	6.23681e-13	0.000553784	Bacteria	Firmicutes	Bacilli	Izemoplasmatales	Izemoplasmatales_fa	Izemoplasmatales_ge
Otu000497	1253	0.999986	4.10963e-12	0.000529196	Bacteria	Firmicutes	Clostridia	Oscillospirales	Ruminococcaceae	uncultured
Otu000498	1252	0.996728	2.92114e-07	0.000531048	Bacteria	Bacteroidota	Bacteroidia	Bacteroidales	Rikenellaceae	Rikenellaceae_RC9_gut_group
Otu000499	1249	0.999908	5.5911e-13	0.000530383	Bacteria	Bacteroidota	Bacteroidia	Bacteroidales	uncultured	uncultured_ge
Otu000500	1248	0.869442	2.92115e-07	0.000461146	Bacteria	Bacteroidota	Bacteroidia	Bacteroidales	Bacteroidales_unclassified	Bacteroidales_unclassified
Otu000502	1241	1	2.92114e-07	0.000505973	Bacteria	Firmicutes	Clostridia	Oscillospirales	Oscillospiraceae	UCG-005
Otu000504	1235	0.676661	1.16846e-06	0.000469943	Bacteria	Firmicutes	Clostridia	Christensenellales	Christensenellaceae	Christensenellaceae_R-7_group
Otu000505	1229	1	0.000368675	1.0213e-12	Bacteria	Firmicutes	Clostridia	Peptostreptococcales-Tissierellales	Peptostreptococcales-Tissierellales_fa	Peptostreptococcales-Tissierellales_fa_unclassified
Otu000506	1222	0.999957	0.000319243	4.3597e-07	Bacteria	Bacteria_unclassified	Bacteria_unclassified	Bacteria_unclassified	Bacteria_unclassified	Bacteria_unclassified
Otu000507	1215	0.998701	2.92114e-07	0.000510143	Bacteria	Firmicutes	Clostridia	Oscillospirales	Oscillospirales_fa	Oscillospirales_ge
Otu000508	1213	0.638621	8.76343e-07	0.000518581	Bacteria	Firmicutes	Clostridia	Oscillospirales	UCG-010	UCG-010_ge
Otu000509	1211	1	2.92114e-07	0.000510856	Bacteria	Firmicutes	Clostridia	Lachnospirales	Lachnospiraceae	Lachnospiraceae_unclassified
Otu000510	1211	0.676661	2.06574e-06	0.000538484	Bacteria	Firmicutes	Clostridia	Oscillospirales	Ruminococcaceae	uncultured
Otu000511	1203	0.596722	8.69505e-07	0.000509262	Bacteria	Firmicutes	Clostridia	Lachnospirales	Lachnospiraceae	Dorea
Otu000512	1201	0.991357	0.000390362	4.3597e-07	Bacteria	Firmicutes	Clostridia	Clostridia_or	Hungateiclostridiaceae	Fastidiosipila
Otu000513	1198	0.596722	5.84229e-07	0.000497279	Bacteria	Firmicutes	Clostridia	Oscillospirales	Oscillospiraceae	uncultured
Otu000516	1191	1	2.92114e-07	0.000509598	Bacteria	Firmicutes	Clostridia	Oscillospirales	Oscillospiraceae	UCG-005
Otu000517	1191	1	5.3126e-13	0.000503849	Bacteria	Bacteroidota	Bacteroidia	Bacteroidales	uncultured	uncultured_ge
Otu000518	1189	0.625225	0.000336541	8.71939e-07	Bacteria	Firmicutes	Bacilli	Lactobacillales	Lactobacillales_unclassified	Lactobacillales_unclassified
Otu000519	1183	0.596722	5.84229e-07	0.000505652	Bacteria	Bacteroidota	Bacteroidia	Bacteroidales	Rikenellaceae	Rikenellaceae_RC9_gut_group
Otu000520	1178	0.596722	5.84229e-07	0.000519026	Bacteria	Bacteroidota	Bacteroidia	Bacteroidia_unclassified	Bacteroidia_unclassified	Bacteroidia_unclassified
Otu000521	1170	0.638621	8.76343e-07	0.000454579	Bacteria	Firmicutes	Clostridia	Oscillospirales	UCG-010	UCG-010_ge
Otu000522	1162	0.999629	2.92114e-07	0.000480959	Bacteria	Firmicutes	Clostridia	Oscillospirales	UCG-010	UCG-010_ge
Otu000523	1160	0.998208	2.52025e-12	0.000498451	Bacteria	Firmicutes	Clostridia	Oscillospirales	UCG-010	UCG-010_ge
Otu000524	1159	0.638621	8.76343e-07	0.000510231	Bacteria	Bacteroidota	Bacteroidia	Bacteroidales	Rikenellaceae	Rikenellaceae_RC9_gut_group
Otu000525	1157	1	2.92114e-07	0.000507392	Bacteria	Bacteroidota	Bacteroidia	Bacteroidales	Bacteroidales_RF16_group	Bacteroidales_RF16_group_ge
Otu000526	1151	0.676661	1.16846e-06	0.000465866	Bacteria	Firmicutes	Clostridia	Lachnospirales	Lachnospiraceae	Lachnospiraceae_unclassified
Otu000527	1146	0.596722	5.84229e-07	0.00046984	Bacteria	Firmicutes	Clostridia	Oscillospirales	Oscillospiraceae	Oscillospiraceae_unclassified
Otu000528	1143	0.676661	1.16846e-06	0.000488226	Bacteria	Bacteroidota	Bacteroidia	Bacteroidales	Rikenellaceae	Rikenellaceae_RC9_gut_group
Otu000530	1139	0.625225	0.000328311	8.71939e-07	Bacteria	Firmicutes	Clostridia	Peptostreptococcales-Tissierellales	Peptostreptococcales-Tissierellales_fa	Peptostreptococcales-Tissierellales_fa_unclassified
Otu000531	1132	0.999996	0.000364305	4.3597e-07	Bacteria	Firmicutes	Bacilli	Lactobacillales	Aerococcaceae	Facklamia
Otu000532	1129	0.953931	6.42108e-11	0.000509069	Bacteria	Firmicutes	Clostridia	Clostridia_or	Hungateiclostridiaceae	Hungateiclostridiaceae_unclassified
Otu000533	1126	1	2.92114e-07	0.000477297	Bacteria	Firmicutes	Clostridia	Oscillospirales	Butyricicoccaceae	UCG-009
Otu000534	1126	0.638621	1.14585e-06	0.000482898	Bacteria	Firmicutes	Clostridia	Lachnospirales	Lachnospiraceae	Lachnospiraceae_unclassified
Otu000535	1114	0.638621	8.76343e-07	0.000483023	Bacteria	Bacteroidota	Bacteroidia	Bacteroidales	Rikenellaceae	Rikenellaceae_RC9_gut_group
Otu000536	1111	0.999994	2.92114e-07	0.000491684	Bacteria	Firmicutes	Clostridia	Oscillospirales	UCG-010	UCG-010_ge
Otu000537	1103	0.638621	1.27255e-06	0.000454984	Bacteria	Firmicutes	Clostridia	Christensenellales	Christensenellaceae	Christensenellaceae_R-7_group
Otu000538	1102	0.596722	5.84229e-07	0.000473395	Bacteria	Firmicutes	Clostridia	Lachnospirales	Lachnospiraceae	Lachnospiraceae_unclassified
Otu000539	1100	0.999983	2.92115e-07	0.000472364	Bacteria	Firmicutes	Clostridia	Oscillospirales	Oscillospirales_unclassified	Oscillospirales_unclassified
Otu000540	1098	0.999986	2.4096e-11	0.000480938	Bacteria	Firmicutes	Clostridia	Oscillospirales	UCG-010	UCG-010_ge
Otu000541	1095	0.596722	5.84229e-07	0.000507746	Bacteria	Bacteroidota	Bacteroidia	Bacteroidales	Rikenellaceae	Rikenellaceae_RC9_gut_group
Otu000542	1095	0.742377	2.03252e-06	0.000471944	Bacteria	Firmicutes	Clostridia	Lachnospirales	Lachnospiraceae	Lachnospiraceae_unclassified
Otu000544	1092	0.987796	0.000349406	4.40012e-12	Bacteria	Firmicutes	Bacilli	Lactobacillales	Lactobacillales_unclassified	Lactobacillales_unclassified
Otu000545	1091	0.999998	5.34771e-13	0.000473707	Bacteria	Firmicutes	Clostridia	Christensenellales	Christensenellaceae	Christensenellaceae_R-7_group
Otu000546	1088	0.596722	5.84229e-07	0.000461398	Bacteria	Firmicutes	Clostridia	Clostridia_unclassified	Clostridia_unclassified	Clostridia_unclassified
Otu000547	1087	0.999555	2.92115e-07	0.000429908	Bacteria	Firmicutes	Clostridia	Oscillospirales	Ruminococcaceae	Ruminococcus
Otu000548	1087	0.992591	2.92114e-07	0.000459494	Bacteria	Bacteroidota	Bacteroidia	Bacteroidales	Rikenellaceae	dgA-11_gut_group
Otu000549	1086	0.676564	0.000362569	1.3079e-06	Bacteria	Firmicutes	Bacilli	Lactobacillales	Carnobacteriaceae	Atopostipes
Otu000550	1086	0.596722	8.25125e-07	0.000459667	Bacteria	Firmicutes	Clostridia	Oscillospirales	Ruminococcaceae	Ruminococcus
Otu000552	1082	0.999958	5.69647e-13	0.000452566	Bacteria	Bacteroidota	Bacteroidia	Bacteroidales	Rikenellaceae	Rikenellaceae_RC9_gut_group
Otu000553	1081	0.638621	8.76343e-07	0.00044963	Bacteria	Firmicutes	Clostridia	Lachnospirales	Lachnospiraceae	Lachnospiraceae_unclassified
Otu000554	1080	1	2.27799e-11	0.000474292	Bacteria	Bacteroidota	Bacteroidia	Bacteroidales	uncultured	uncultured_ge
Otu000555	1076	0.973953	3.63668e-13	0.000446324	Bacteria	Spirochaetota	Spirochaetia	Spirochaetales	Spirochaetaceae	Treponema
Otu000556	1060	0.638621	8.76343e-07	0.000452953	Bacteria	Bacteroidota	Bacteroidia	Bacteroidales	Rikenellaceae	Rikenellaceae_RC9_gut_group
Otu000557	1055	1	1.34284e-12	0.000448197	Bacteria	Firmicutes	Clostridia	Clostridia_unclassified	Clostridia_unclassified	Clostridia_unclassified
Otu000558	1050	0.999999	5.03664e-13	0.000438474	Bacteria	Proteobacteria	Alphaproteobacteria	Rhodospirillales	uncultured	uncultured_ge
Otu000559	1045	0.676661	2.25119e-06	0.000431519	Bacteria	Bacteroidota	Bacteroidia	Bacteroidales	Rikenellaceae	Rikenellaceae_RC9_gut_group
Otu000561	1043	0.596722	1.58419e-06	0.000423174	Bacteria	Firmicutes	Clostridia	Oscillospirales	Oscillospirales_unclassified	Oscillospirales_unclassified
Otu000562	1042	0.999991	6.62479e-07	0.000441394	Bacteria	Bacteroidota	Bacteroidia	Bacteroidales	Rikenellaceae	Alistipes
Otu000563	1041	1	0.000305599	1.90006e-13	Bacteria	Firmicutes	Bacilli	Lactobacillales	Lactobacillales_unclassified	Lactobacillales_unclassified
Otu000564	1040	0.999999	2.92114e-07	0.000436293	Bacteria	Firmicutes	Clostridia	Christensenellales	Christensenellaceae	Christensenellaceae_R-7_group
Otu000565	1035	1	2.92114e-07	0.000413533	Bacteria	Proteobacteria	Alphaproteobacteria	Rhodospirillales	uncultured	uncultured_ge
Otu000566	1034	0.999999	4.78446e-07	0.000443111	Bacteria	Firmicutes	Clostridia	Oscillospirales	Oscillospirales_fa	Oscillospirales_ge
Otu000567	1034	1	1.11117e-12	0.000436653	Bacteria	Firmicutes	Clostridia	Lachnospirales	Lachnospiraceae	Lachnospiraceae_unclassified
Otu000568	1031	0.998208	1.72098e-12	0.000400082	Bacteria	Bacteroidota	Bacteroidia	Bacteroidales	Muribaculaceae	Muribaculaceae_ge
Otu000569	1030	0.999011	1.97302e-12	0.000432335	Bacteria	Firmicutes	Clostridia	Oscillospirales	Oscillospirales_fa	Oscillospirales_ge
Otu000570	1030	0.625225	0.000284167	8.71939e-07	Bacteria	Firmicutes	Bacilli	Lactobacillales	Aerococcaceae	Facklamia
Otu000571	1029	0.596722	8.65713e-07	0.000439243	Bacteria	Firmicutes	Clostridia	Christensenellales	Christensenellaceae	Christensenellaceae_R-7_group
Otu000572	1023	0.676661	1.16846e-06	0.000441362	Bacteria	Firmicutes	Clostridia	Oscillospirales	Oscillospiraceae	UCG-005
Otu000573	1019	0.638621	8.76343e-07	0.00041308	Bacteria	Firmicutes	Clostridia	Oscillospirales	Butyricicoccaceae	UCG-009
Otu000574	1019	0.994366	2.92115e-07	0.000406121	Bacteria	Firmicutes	Clostridia	Oscillospirales	Oscillospirales_fa	Oscillospirales_ge
Otu000575	1018	0.915171	1.69675e-05	0.000385342	Bacteria	Firmicutes	Clostridia	Peptostreptococcales-Tissierellales	Peptostreptococcaceae	Peptostreptococcaceae_unclassified
Otu000576	1012	0.638621	8.76343e-07	0.000428235	Bacteria	Firmicutes	Clostridia	Oscillospirales	UCG-010	UCG-010_ge
Otu000578	1008	0.943561	0.000285876	4.3597e-07	Bacteria	Firmicutes	Firmicutes_unclassified	Firmicutes_unclassified	Firmicutes_unclassified	Firmicutes_unclassified
Otu000579	1007	0.999979	0.000305404	2.53177e-13	Bacteria	Firmicutes	Bacilli	Lactobacillales	Lactobacillales_unclassified	Lactobacillales_unclassified
Otu000580	1006	1	2.92114e-07	0.000431833	Bacteria	Firmicutes	Clostridia	Oscillospirales	Oscillospiraceae	UCG-005
Otu000582	1004	0.999991	0.000315923	9.13831e-14	Bacteria	Firmicutes	Bacilli	Lactobacillales	Lactobacillales_unclassified	Lactobacillales_unclassified
Otu000583	1000	0.742377	2.0368e-06	0.000426237	Bacteria	Firmicutes	Clostridia	Lachnospirales	Defluviitaleaceae	Defluviitaleaceae_UCG-011
Otu000584	998	1	5.11633e-13	0.000402062	Bacteria	Bacteroidota	Bacteroidia	Bacteroidales	Rikenellaceae	Rikenellaceae_unclassified
Otu000585	995	0.676661	1.16846e-06	0.000424392	Bacteria	Firmicutes	Clostridia	Clostridia_unclassified	Clostridia_unclassified	Clostridia_unclassified
Otu000586	994	1	2.92114e-07	0.000449596	Bacteria	Bacteroidota	Bacteroidia	Bacteroidales	Rikenellaceae	dgA-11_gut_group
Otu000587	993	0.596722	5.84229e-07	0.000417821	Bacteria	Firmicutes	Bacilli	RF39	RF39_fa	RF39_ge
Otu000588	988	0.999555	5.90529e-13	0.000410532	Bacteria	Firmicutes	Clostridia	Oscillospirales	Ruminococcaceae	Ruminococcaceae_unclassified
Otu000589	987	1	0.000285239	4.3597e-07	Bacteria	Bacteria_unclassified	Bacteria_unclassified	Bacteria_unclassified	Bacteria_unclassified	Bacteria_unclassified
Otu000591	979	1	6.1495e-07	0.000415197	Bacteria	Firmicutes	Clostridia	Clostridia_unclassified	Clostridia_unclassified	Clostridia_unclassified
Otu000592	976	1	1.51618e-12	0.000415214	Bacteria	Firmicutes	Clostridia	Oscillospirales	Oscillospiraceae	Oscillibacter
Otu000593	973	0.596722	5.84229e-07	0.000388768	Bacteria	Bacteroidota	Bacteroidia	Bacteroidales	Rikenellaceae	Rikenellaceae_RC9_gut_group
Otu000594	973	0.999919	2.92114e-07	0.00041759	Bacteria	Bacteroidota	Bacteroidia	Bacteroidales	Rikenellaceae	Rikenellaceae_RC9_gut_group
Otu000595	972	0.99997	0.000285886	2.53997e-13	Bacteria	Firmicutes	Bacilli	Lactobacillales	Aerococcaceae	Aerococcaceae_unclassified
Otu000596	968	0.676661	1.49657e-06	0.000413668	Bacteria	Firmicutes	Clostridia	Oscillospirales	Oscillospirales_fa	Oscillospirales_ge
Otu000597	967	0.99997	0.000263428	2.02126e-13	Bacteria	Firmicutes	Clostridia	Clostridia_unclassified	Clostridia_unclassified	Clostridia_unclassified
Otu000598	967	1	2.92114e-07	0.000408459	Bacteria	Firmicutes	Clostridia	Oscillospirales	Oscillospiraceae	Oscillospiraceae_unclassified
Otu000599	965	0.99979	8.88362e-13	0.000410548	Bacteria	Firmicutes	Clostridia	Lachnospirales	Lachnospiraceae	Lachnospiraceae_unclassified
Otu000600	961	0.999999	0.000293082	5.66107e-13	Bacteria	Firmicutes	Bacilli	Lactobacillales	Aerococcaceae	Aerococcaceae_unclassified
Otu000601	961	0.999999	0.000271883	4.3597e-07	Bacteria	Firmicutes	Bacilli	Lactobacillales	Lactobacillales_unclassified	Lactobacillales_unclassified
Otu000602	959	0.999411	2.02195e-12	0.000421066	Bacteria	Bacteroidota	Bacteroidia	Bacteroidales	Muribaculaceae	Muribaculaceae_unclassified
Otu000604	954	1	2.92114e-07	0.000401634	Bacteria	Firmicutes	Clostridia	Clostridia_unclassified	Clostridia_unclassified	Clostridia_unclassified
Otu000605	954	0.999957	2.92114e-07	0.000411906	Bacteria	Firmicutes	Clostridia	Oscillospirales	Oscillospiraceae	UCG-005
Otu000606	950	0.999921	2.54771e-12	0.000404524	Bacteria	Bacteroidota	Bacteroidia	Bacteroidales	Rikenellaceae	Rikenellaceae_RC9_gut_group
Otu000607	946	0.999074	1.80216e-12	0.000390133	Bacteria	Bacteria_unclassified	Bacteria_unclassified	Bacteria_unclassified	Bacteria_unclassified	Bacteria_unclassified
Otu000608	946	0.999999	2.92115e-07	0.000427418	Bacteria	Bacteroidota	Bacteroidia	Bacteroidales	Rikenellaceae	Rikenellaceae_RC9_gut_group
Otu000609	941	0.997889	8.88827e-12	0.000390164	Bacteria	Firmicutes	Clostridia	Oscillospirales	Ruminococcaceae	Ruminococcus
Otu000610	938	0.999702	8.62554e-12	0.000409209	Bacteria	Bacteroidota	Bacteroidia	Bacteroidales	Prevotellaceae	Alloprevotella
Otu000611	937	1	1.01849e-12	0.000404971	Bacteria	Firmicutes	Clostridia	Oscillospirales	UCG-010	UCG-010_ge
Otu000612	936	0.596722	5.84229e-07	0.000382604	Bacteria	Firmicutes	Clostridia	Oscillospirales	Ruminococcaceae	Ruminococcaceae_unclassified
Otu000613	932	1	1.00698e-06	0.000381992	Bacteria	Firmicutes	Clostridia	Christensenellales	Christensenellaceae	Christensenellaceae_R-7_group
Otu000614	932	0.704612	1.53893e-06	0.000324961	Bacteria	Bacteroidota	Bacteroidia	Bacteroidales	Rikenellaceae	Rikenellaceae_RC9_gut_group
Otu000615	931	0.638621	2.08776e-06	0.00037914	Bacteria	Firmicutes	Clostridia	Peptostreptococcales-Tissierellales	Anaerovoracaceae	Mogibacterium
Otu000617	929	0.596722	5.84229e-07	0.000390383	Bacteria	Firmicutes	Clostridia	Monoglobales	Monoglobaceae	Monoglobus
Otu000618	928	0.999351	2.92115e-07	0.000373794	Bacteria	Firmicutes	Clostridia	Oscillospirales	Ruminococcaceae	Ruminococcus
Otu000619	924	0.596722	5.84229e-07	0.000399763	Bacteria	Bacteroidota	Bacteroidia	Bacteroidales	uncultured	uncultured_ge
Otu000620	920	0.888009	2.92114e-07	0.000386255	Bacteria	Firmicutes	Clostridia	Oscillospirales	Oscillospirales_unclassified	Oscillospirales_unclassified
Otu000621	917	0.999998	2.92115e-07	0.000391603	Bacteria	Firmicutes	Clostridia	Oscillospirales	Oscillospiraceae	UCG-005
Otu000622	917	1	2.92114e-07	0.000382914	Bacteria	Firmicutes	Clostridia	Oscillospirales	UCG-010	UCG-010_ge
Otu000623	914	1	2.92114e-07	0.000393199	Bacteria	Bacteroidota	Bacteroidia	Bacteroidales	Muribaculaceae	Muribaculaceae_ge
Otu000624	912	0.671763	2.1079e-06	0.000408096	Bacteria	Firmicutes	Clostridia	Oscillospirales	Oscillospiraceae	UCG-005
Otu000625	912	1	0.000264649	2.01681e-13	Bacteria	Firmicutes	Bacilli	Lactobacillales	Lactobacillales_unclassified	Lactobacillales_unclassified
Otu000626	907	1	2.92114e-07	0.000388398	Bacteria	Firmicutes	Clostridia	Oscillospirales	Ruminococcaceae	Negativibacillus
Otu000628	900	0.596722	5.84229e-07	0.000375409	Bacteria	Firmicutes	Clostridia	Oscillospirales	Oscillospiraceae	Colidextribacter
Otu000629	897	0.998701	2.92114e-07	0.000375543	Bacteria	Bacteroidota	Bacteroidia	Bacteroidales	Rikenellaceae	Alistipes
Otu000630	894	0.963264	0.000243948	1.14536e-13	Bacteria	Firmicutes	Clostridia	Clostridia_or	Hungateiclostridiaceae	Hungateiclostridiaceae_unclassified
Otu000631	893	0.676661	1.42867e-06	0.000360804	Bacteria	Firmicutes	Clostridia	Christensenellales	Christensenellaceae	Christensenellaceae_R-7_group
Otu000632	893	0.99959	9.01061e-17	0.000322593	Bacteria	Firmicutes	Clostridia	Oscillospirales	Oscillospirales_unclassified	Oscillospirales_unclassified
Otu000633	891	0.962103	3.93604e-13	0.000356727	Bacteria	Spirochaetota	Spirochaetia	Spirochaetales	Spirochaetaceae	Treponema
Otu000635	884	0.596722	5.84229e-07	0.000384669	Bacteria	Firmicutes	Clostridia	Oscillospirales	UCG-010	UCG-010_ge
Otu000636	882	0.999998	8.39422e-12	0.000381454	Bacteria	Firmicutes	Clostridia	Oscillospirales	Oscillospiraceae	Oscillospiraceae_unclassified
Otu000637	882	0.991357	0.000231226	4.3597e-07	Bacteria	Bacteria_unclassified	Bacteria_unclassified	Bacteria_unclassified	Bacteria_unclassified	Bacteria_unclassified
Otu000638	880	0.999997	2.92114e-07	0.000362923	Bacteria	Firmicutes	Clostridia	Oscillospirales	Ruminococcaceae	Ruminococcus
Otu000639	876	0.998821	0.000261916	2.48559e-13	Bacteria	Firmicutes	Bacilli	Lactobacillales	Aerococcaceae	Aerococcaceae_unclassified
Otu000640	875	0.838465	6.85596e-11	0.000333933	Bacteria	Bacteroidota	Bacteroidia	Bacteroidales	Rikenellaceae	Alistipes
Otu000643	869	0.71115	1.46057e-06	0.000372019	Bacteria	Firmicutes	Clostridia	Oscillospirales	Oscillospiraceae	UCG-005
Otu000644	867	0.638621	8.76343e-07	0.000358967	Bacteria	Firmicutes	Clostridia	Oscillospirales	Oscillospiraceae	Oscillospiraceae_unclassified
Otu000645	863	1	3.17475e-07	0.000376931	Bacteria	Bacteroidota	Bacteroidia	Bacteroidales	Rikenellaceae	Alistipes
Otu000646	862	0.638621	2.10805e-06	0.00035933	Bacteria	Firmicutes	Clostridia	Peptostreptococcales-Tissierellales	Anaerovoracaceae	Anaerovoracaceae_ge
Otu000647	862	0.999555	8.35971e-12	0.000381323	Bacteria	Firmicutes	Clostridia	Oscillospirales	Ruminococcaceae	Ruminococcus
Otu000648	861	1	2.92114e-07	0.000362323	Bacteria	Firmicutes	Clostridia	Oscillospirales	UCG-010	UCG-010_ge
Otu000649	861	0.676661	1.16822e-06	0.000374626	Bacteria	Firmicutes	Clostridia	Oscillospirales	Oscillospiraceae	UCG-005
Otu000650	859	0.950963	0.000222954	4.3597e-07	Bacteria	Bacteria_unclassified	Bacteria_unclassified	Bacteria_unclassified	Bacteria_unclassified	Bacteria_unclassified
Otu000651	856	0.999549	0.000255755	2.51144e-13	Bacteria	Bacteroidota	Bacteroidia	Bacteroidales	Bacteroidales_unclassified	Bacteroidales_unclassified
Otu000653	852	1	2.92114e-07	0.000374084	Bacteria	Firmicutes	Clostridia	Oscillospirales	UCG-010	UCG-010_ge
Otu000654	845	0.596722	5.84229e-07	0.000362587	Bacteria	Firmicutes	Clostridia	Christensenellales	Christensenellaceae	Christensenellaceae_R-7_group
Otu000655	845	0.999849	0.000259604	2.55403e-13	Bacteria	Firmicutes	Clostridia	Clostridia_or	Hungateiclostridiaceae	Fastidiosipila
Otu000656	842	0.999999	2.92114e-07	0.000331005	Bacteria	Firmicutes	Clostridia	Lachnospirales	Lachnospiraceae	Lachnospiraceae_AC2044_group
Otu000657	841	0.987433	7.11409e-13	0.000353543	Bacteria	Bacteroidota	Bacteroidia	Bacteroidales	Rikenellaceae	Alistipes
Otu000658	840	0.999805	2.92114e-07	0.00033672	Bacteria	Spirochaetota	Spirochaetia	Spirochaetales	Spirochaetaceae	Treponema
Otu000659	840	1	2.92114e-07	0.000321992	Bacteria	Bacteroidota	Bacteroidia	Bacteroidales	Rikenellaceae	Rikenellaceae_RC9_gut_group
Otu000660	838	0.596722	5.84229e-07	0.000345255	Bacteria	Firmicutes	Clostridia	Oscillospirales	Ruminococcaceae	Ruminococcaceae_ge
Otu000661	838	0.999991	0.00023144	4.3597e-07	Bacteria	Firmicutes	Firmicutes_unclassified	Firmicutes_unclassified	Firmicutes_unclassified	Firmicutes_unclassified
Otu000662	837	0.596722	5.84229e-07	0.000352499	Bacteria	Firmicutes	Clostridia	Lachnospirales	Lachnospiraceae	Lachnospiraceae_unclassified
Otu000663	834	0.993205	8.52156e-11	0.000338497	Bacteria	Bacteroidota	Bacteroidia	Bacteroidales	Rikenellaceae	Rikenellaceae_RC9_gut_group
Otu000664	833	0.998899	2.12729e-11	0.000322389	Bacteria	Firmicutes	Clostridia	Monoglobales	Monoglobaceae	Monoglobus
Otu000665	832	0.999999	2.92114e-07	0.000343585	Bacteria	Firmicutes	Clostridia	Clostridia_or	Hungateiclostridiaceae	Hungateiclostridiaceae_unclassified
Otu000666	828	0.999788	9.24039e-07	0.000337381	Bacteria	Firmicutes	Clostridia	Oscillospirales	Ruminococcaceae	uncultured
Otu000668	823	0.999923	2.92114e-07	0.000328061	Bacteria	Firmicutes	Bacilli	RF39	RF39_fa	RF39_ge
Otu000669	822	0.999986	2.92114e-07	0.000332245	Bacteria	Firmicutes	Bacilli	RF39	RF39_fa	RF39_ge
Otu000670	818	0.99994	0.000225661	1.52328e-12	Bacteria	Firmicutes	Bacilli	Lactobacillales	Lactobacillales_unclassified	Lactobacillales_unclassified
Otu000671	816	0.638621	8.76343e-07	0.00035103	Bacteria	Firmicutes	Clostridia	Oscillospirales	Ruminococcaceae	uncultured
Otu000672	815	1	6.02437e-11	0.000344147	Bacteria	Firmicutes	Clostridia	Clostridia_unclassified	Clostridia_unclassified	Clostridia_unclassified
Otu000673	814	0.999698	1.98577e-12	0.000367516	Bacteria	Firmicutes	Clostridia	Christensenellales	Christensenellaceae	Christensenellaceae_R-7_group
Otu000674	813	0.99994	0.000260619	2.63156e-13	Bacteria	Firmicutes	Bacilli	Lactobacillales	Aerococcaceae	Ignavigranum
Otu000675	811	1	4.629e-13	0.000338354	Bacteria	Firmicutes	Clostridia	Oscillospirales	Oscillospiraceae	UCG-007
Otu000676	811	0.999849	0.000223649	2.45769e-13	Bacteria	Firmicutes	Bacilli	Lactobacillales	Aerococcaceae	Aerococcaceae_unclassified
Otu000677	809	0.907522	6.17277e-11	0.0003567	Bacteria	Bacteroidota	Bacteroidia	Bacteroidales	Rikenellaceae	dgA-11_gut_group
Otu000678	809	0.922197	2.92114e-07	0.000313939	Bacteria	Firmicutes	Clostridia	Peptostreptococcales-Tissierellales	Anaerovoracaceae	Anaerovoracaceae_ge
Otu000680	805	1	7.69082e-12	0.000340083	Bacteria	Firmicutes	Clostridia	Oscillospirales	Oscillospiraceae	UCG-005
Otu000681	804	0.676661	1.16846e-06	0.000357052	Bacteria	Bacteroidota	Bacteroidia	Bacteroidales	Rikenellaceae	Rikenellaceae_RC9_gut_group
Otu000682	803	0.999798	0.000223661	4.3597e-07	Bacteria	Firmicutes	Clostridia	Peptostreptococcales-Tissierellales	Peptostreptococcales-Tissierellales_fa	Peptostreptococcales-Tissierellales_fa_unclassified
Otu000683	802	1	2.92114e-07	0.000350556	Bacteria	Firmicutes	Clostridia	Lachnospirales	Lachnospiraceae	Roseburia
Otu000684	802	0.932534	8.62989e-11	0.0003247	Bacteria	Bacteroidota	Bacteroidia	Bacteroidales	Rikenellaceae	Rikenellaceae_unclassified
Otu000685	802	0.997566	1.91299e-12	0.000341489	Bacteria	Bacteroidota	Bacteroidia	Bacteroidales	Prevotellaceae	Alloprevotella
Otu000686	801	0.596722	1.10409e-06	0.00032855	Bacteria	Firmicutes	Clostridia	Oscillospirales	Ruminococcaceae	uncultured
Otu000687	794	1	9.29548e-07	0.000325724	Bacteria	Bacteroidota	Bacteroidia	Bacteroidales	Rikenellaceae	Rikenellaceae_RC9_gut_group
Otu000688	793	0.999997	2.92114e-07	0.000338894	Bacteria	Firmicutes	Clostridia	Oscillospirales	Oscillospirales_unclassified	Oscillospirales_unclassified
Otu000689	787	1	1.14917e-11	0.000313999	Bacteria	Firmicutes	Bacilli	RF39	RF39_fa	RF39_ge
Otu000690	787	0.999998	1.95136e-06	0.00033551	Bacteria	Bacteroidota	Bacteroidia	Bacteroidales	Rikenellaceae	Rikenellaceae_unclassified
Otu000691	780	0.997889	2.92115e-07	0.000307095	Bacteria	Bacteroidota	Bacteroidia	Bacteroidales	Bacteroidaceae	Bacteroides
Otu000692	778	0.638621	8.76344e-07	0.000417091	Bacteria	Bacteroidota	Bacteroidia	Bacteroidales	Prevotellaceae	Prevotellaceae_UCG-004
Otu000693	778	0.999993	1.72294e-13	0.000314829	Bacteria	Firmicutes	Bacilli	RF39	RF39_fa	RF39_ge
Otu000694	776	0.742377	0.000263938	4.3597e-07	Bacteria	Campilobacterota	Campylobacteria	Campylobacterales	Campylobacteraceae	Campylobacter
Otu000695	776	0.997541	2.92114e-07	0.000317093	Bacteria	Bacteroidota	Bacteroidia	Bacteroidales	Bacteroidales_UCG-001	Bacteroidales_UCG-001_ge
Otu000696	775	1	2.92114e-07	0.000308959	Bacteria	Spirochaetota	Spirochaetia	Spirochaetales	Spirochaetaceae	Treponema
Otu000698	774	0.999997	1.29844e-11	0.000285921	Bacteria	Firmicutes	Clostridia	Clostridia_UCG-014	Clostridia_UCG-014_fa	Clostridia_UCG-014_ge
Otu000699	771	0.596722	5.84229e-07	0.00032515	Bacteria	Firmicutes	Clostridia	Oscillospirales	UCG-010	UCG-010_ge
Otu000700	771	1	2.92114e-07	0.000332507	Bacteria	Firmicutes	Clostridia	Oscillospirales	Oscillospiraceae	UCG-005
Otu000704	767	1	1.35695e-11	0.000332264	Bacteria	Proteobacteria	Alphaproteobacteria	Rickettsiales	uncultured	uncultured_ge
Otu000705	761	0.676661	1.16846e-06	0.000323602	Bacteria	Firmicutes	Clostridia	Lachnospirales	Lachnospiraceae	Lachnospiraceae_unclassified
Otu000706	761	0.999983	2.28005e-11	0.00032084	Bacteria	Bacteroidota	Bacteroidia	Bacteroidales	Prevotellaceae	Prevotellaceae_UCG-004
Otu000707	759	0.999805	2.25546e-11	0.000323949	Bacteria	Bacteroidota	Bacteroidia	Bacteroidales	Rikenellaceae	Rikenellaceae_RC9_gut_group
Otu000708	758	0.999998	2.13002e-11	0.00032245	Bacteria	Bacteroidota	Bacteroidia	Bacteroidales	Rikenellaceae	Rikenellaceae_RC9_gut_group
Otu000711	754	0.999986	2.23288e-12	0.000259028	Bacteria	Firmicutes	Bacilli	RF39	RF39_fa	RF39_ge
Otu000713	751	0.596722	5.84229e-07	0.000324323	Bacteria	Firmicutes	Clostridia	Oscillospirales	Oscillospiraceae	UCG-005
Otu000714	749	0.999994	2.92114e-07	0.000329454	Bacteria	Firmicutes	Clostridia	Oscillospirales	UCG-010	UCG-010_ge
Otu000715	749	0.99999	2.92114e-07	0.000321308	Bacteria	Firmicutes	Bacilli	RF39	RF39_fa	RF39_ge
Otu000716	748	0.596722	5.84229e-07	0.000317536	Bacteria	Firmicutes	Clostridia	Oscillospirales	Oscillospiraceae	UCG-005
Otu000718	746	0.999919	2.92114e-07	0.000316526	Bacteria	Firmicutes	Clostridia	Oscillospirales	Oscillospirales_fa	Oscillospirales_ge
Otu000719	746	0.999999	2.92114e-07	0.000312355	Bacteria	Firmicutes	Clostridia	Christensenellales	Christensenellaceae	Christensenellaceae_R-7_group
Otu000720	744	0.993973	0.000218666	9.22297e-14	Bacteria	Firmicutes	Bacilli	Lactobacillales	Carnobacteriaceae	Carnobacteriaceae_unclassified
Otu000721	744	0.676661	1.16846e-06	0.000297583	Bacteria	Firmicutes	Clostridia	Lachnospirales	Lachnospiraceae	Lachnospiraceae_unclassified
Otu000722	743	1	2.07822e-11	0.00031292	Bacteria	Bacteroidota	Bacteroidia	Bacteroidales	Rikenellaceae	Alistipes
Otu000723	743	0.97977	2.92114e-07	0.000305568	Bacteria	Firmicutes	Clostridia	Oscillospirales	Oscillospiraceae	UCG-005
Otu000725	737	0.999999	2.92114e-07	0.000313798	Bacteria	Firmicutes	Bacilli	RF39	RF39_fa	RF39_ge
Otu000727	735	0.999908	2.92114e-07	0.000291327	Bacteria	Firmicutes	Clostridia	Clostridia_unclassified	Clostridia_unclassified	Clostridia_unclassified
Otu000728	735	0.999998	2.92114e-07	0.000320647	Bacteria	Firmicutes	Clostridia	Oscillospirales	Oscillospiraceae	UCG-005
Otu000729	733	0.922197	2.92115e-07	0.000303901	Bacteria	Firmicutes	Bacilli	RF39	RF39_fa	RF39_ge
Otu000730	732	0.999999	1.62735e-13	0.00030756	Bacteria	Firmicutes	Clostridia	Oscillospirales	UCG-010	UCG-010_ge
Otu000732	731	1	0.000217733	5.07943e-13	Bacteria	Firmicutes	Bacilli	Lactobacillales	Aerococcaceae	Facklamia
Otu000733	730	0.99926	0.000216326	4.3597e-07	Bacteria	Bacteroidota	Bacteroidia	Bacteroidales	Porphyromonadaceae	Porphyromonas
Otu000734	729	1	9.91846e-14	0.000316198	Bacteria	Firmicutes	Clostridia	Clostridia_unclassified	Clostridia_unclassified	Clostridia_unclassified
Otu000735	729	1	0.000214762	5.21881e-13	Bacteria	Firmicutes	Bacilli	Lactobacillales	Lactobacillales_unclassified	Lactobacillales_unclassified
Otu000736	728	0.999997	3.93939e-16	0.000313506	Bacteria	Firmicutes	Clostridia	Clostridia_UCG-014	Clostridia_UCG-014_fa	Clostridia_UCG-014_ge
Otu000737	726	0.596722	5.84229e-07	0.000312032	Bacteria	Firmicutes	Clostridia	Oscillospirales	Oscillospiraceae	UCG-005
Otu000738	722	0.99942	0.000193721	5.53338e-13	Bacteria	Firmicutes	Bacilli	Bacilli_unclassified	Bacilli_unclassified	Bacilli_unclassified
Otu000740	721	0.837239	5.53624e-11	0.000310868	Bacteria	Verrucomicrobiota	Verrucomicrobiae	Verrucomicrobiales	Akkermansiaceae	Akkermansia
Otu000741	717	1	6.9608e-17	0.000310832	Bacteria	Firmicutes	Clostridia	Lachnospirales	Lachnospiraceae	Lachnospiraceae_UCG-010
Otu000742	717	0.676661	2.51204e-06	0.000278479	Bacteria	Firmicutes	Clostridia	Christensenellales	Christensenellaceae	Christensenellaceae_R-7_group
Otu000743	716	0.999849	0.000206239	1.56103e-12	Bacteria	Bacteria_unclassified	Bacteria_unclassified	Bacteria_unclassified	Bacteria_unclassified	Bacteria_unclassified
Otu000744	715	1	2.92114e-07	0.000296396	Bacteria	Firmicutes	Clostridia	Oscillospirales	Oscillospiraceae	Oscillibacter
Otu000745	714	0.999973	2.92114e-07	0.000311746	Bacteria	Firmicutes	Clostridia	Oscillospirales	Oscillospiraceae	UCG-005
Otu000747	713	1	2.92114e-07	0.000273541	Bacteria	Firmicutes	Clostridia	Oscillospirales	UCG-010	UCG-010_ge
Otu000749	713	0.999555	9.06066e-12	0.000312694	Bacteria	Bacteroidota	Bacteroidia	Bacteroidales	Bacteroidaceae	Bacteroides
Otu000750	712	0.638621	8.76343e-07	0.000303917	Bacteria	Firmicutes	Clostridia	Oscillospirales	Oscillospiraceae	Oscillospiraceae_unclassified
Otu000751	709	0.999652	0.00020007	4.3597e-07	Bacteria	Firmicutes	Clostridia	Clostridia_unclassified	Clostridia_unclassified	Clostridia_unclassified
Otu000753	707	1	2.92114e-07	0.000290431	Bacteria	Firmicutes	Clostridia	Lachnospirales	Lachnospiraceae	Lachnospiraceae_unclassified
Otu000754	706	0.999805	2.25433e-11	0.000297477	Bacteria	Firmicutes	Clostridia	Clostridia_unclassified	Clostridia_unclassified	Clostridia_unclassified
Otu000755	706	0.596722	5.84229e-07	0.000298227	Bacteria	Firmicutes	Clostridia	Lachnospirales	Lachnospiraceae	Lachnospiraceae_unclassified
Otu000756	705	0.71115	1.24855e-05	0.000281308	Bacteria	Bacteroidota	Bacteroidia	Bacteroidales	Bacteroidaceae	Bacteroides
Otu000757	704	0.999994	0.000200707	1.51485e-12	Bacteria	Bacteria_unclassified	Bacteria_unclassified	Bacteria_unclassified	Bacteria_unclassified	Bacteria_unclassified
Otu000758	703	0.999999	0.000200555	5.4572e-13	Bacteria	Firmicutes	Clostridia	Peptostreptococcales-Tissierellales	Peptostreptococcales-Tissierellales_fa	Peptostreptococcales-Tissierellales_fa_unclassified
Otu000759	701	0.999993	2.08055e-11	0.000283437	Bacteria	Firmicutes	Clostridia	Christensenellales	Christensenellaceae	Christensenellaceae_R-7_group
Otu000761	699	0.999991	6.68749e-12	0.000305071	Bacteria	Bacteroidota	Bacteroidia	Bacteroidales	p-251-o5	p-251-o5_ge
Otu000763	698	0.999901	2.15861e-11	0.000284363	Bacteria	Firmicutes	Bacilli	RF39	RF39_fa	RF39_ge
Otu000765	698	1	2.92114e-07	0.000300014	Bacteria	Firmicutes	Clostridia	Oscillospirales	UCG-010	UCG-010_ge
Otu000766	697	0.999991	2.98756e-15	0.000284879	Bacteria	Firmicutes	Clostridia	Lachnospirales	Lachnospiraceae	Lachnospiraceae_unclassified
Otu000767	696	0.99999	2.02551e-11	0.000269307	Bacteria	Firmicutes	Bacilli	RF39	RF39_fa	RF39_ge
Otu000768	693	1	2.92114e-07	0.00029094	Bacteria	Firmicutes	Clostridia	Oscillospirales	Oscillospiraceae	Flavonifractor
Otu000769	691	1	1.65343e-20	0.00030214	Bacteria	Bacteroidota	Bacteroidia	Bacteroidales	Rikenellaceae	Alistipes
Otu000770	691	0.999994	0.000193234	4.3597e-07	Bacteria	Firmicutes	Clostridia	Peptostreptococcales-Tissierellales	Peptostreptococcales-Tissierellales_fa	Peptostreptococcales-Tissierellales_fa_unclassified
Otu000771	691	0.721486	6.74568e-12	0.000285435	Bacteria	Bacteroidota	Bacteroidia	Bacteroidales	p-2534-18B5_gut_group	p-2534-18B5_gut_group_ge
Otu000772	689	0.596722	5.84229e-07	0.000283298	Bacteria	Firmicutes	Clostridia	Christensenellales	Christensenellaceae	Christensenellaceae_R-7_group
Otu000773	688	0.994999	0.000189089	4.3597e-07	Bacteria	Firmicutes	Clostridia	Peptostreptococcales-Tissierellales	Peptostreptococcales-Tissierellales_unclassified	Peptostreptococcales-Tissierellales_unclassified
Otu000774	688	0.596722	5.84229e-07	0.00029965	Bacteria	Proteobacteria	Alphaproteobacteria	Rhodospirillales	uncultured	uncultured_ge
Otu000775	686	1	2.92114e-07	0.000290858	Bacteria	Firmicutes	Clostridia	Oscillospirales	Ruminococcaceae	uncultured
Otu000777	684	0.596722	5.84229e-07	0.000298174	Bacteria	Firmicutes	Clostridia	Oscillospirales	Ruminococcaceae	Ruminococcus
Otu000778	684	0.889923	0.000163739	4.3597e-07	Bacteria	Firmicutes	Firmicutes_unclassified	Firmicutes_unclassified	Firmicutes_unclassified	Firmicutes_unclassified
Otu000779	682	0.596722	5.84229e-07	0.000287236	Bacteria	Firmicutes	Clostridia	Lachnospirales	Lachnospiraceae	Lachnospiraceae_unclassified
Otu000780	681	0.999918	0.000205533	5.91306e-13	Bacteria	Firmicutes	Bacilli	Lactobacillales	Lactobacillales_unclassified	Lactobacillales_unclassified
Otu000781	681	0.999954	1.92643e-11	0.000252459	Bacteria	Firmicutes	Clostridia	Oscillospirales	Oscillospiraceae	UCG-005
Otu000782	679	0.999954	2.41424e-11	0.000300295	Bacteria	Firmicutes	Clostridia	Oscillospirales	Oscillospirales_fa	Oscillospirales_ge
Otu000783	679	0.877029	7.21269e-13	0.000286525	Bacteria	Firmicutes	Clostridia	Lachnospirales	Lachnospiraceae	Lachnospiraceae_unclassified
Otu000784	677	0.596722	5.84229e-07	0.00027956	Bacteria	Firmicutes	Clostridia	Christensenellales	Christensenellaceae	Christensenellaceae_R-7_group
Otu000785	674	0.999999	0.000210777	5.74762e-13	Bacteria	Firmicutes	Bacilli	Lactobacillales	Aerococcaceae	Facklamia
Otu000786	672	0.999889	1.91399e-12	0.000293234	Bacteria	Firmicutes	Clostridia	Oscillospirales	Oscillospirales_fa	Oscillospirales_ge
Otu000789	670	0.596722	5.84229e-07	0.000270447	Bacteria	Firmicutes	Bacilli	Acholeplasmatales	Acholeplasmataceae	Acholeplasmataceae_unclassified
Otu000790	670	0.999982	1.28185e-06	0.00029221	Bacteria	Firmicutes	Clostridia	Oscillospirales	Oscillospirales_fa	Oscillospirales_ge
Otu000791	669	0.638621	2.23983e-06	0.00024645	Bacteria	Firmicutes	Clostridia	Lachnospirales	Lachnospiraceae	Lachnospiraceae_unclassified
Otu000792	668	0.999923	2.92114e-07	0.000278108	Bacteria	Firmicutes	Clostridia	Christensenellales	Christensenellaceae	Christensenellaceae_R-7_group
Otu000793	667	0.638621	8.76343e-07	0.000283433	Bacteria	Firmicutes	Clostridia	Oscillospirales	Butyricicoccaceae	UCG-009
Otu000794	664	0.638621	8.76343e-07	0.000279746	Bacteria	Firmicutes	Clostridia	Clostridia_UCG-014	Clostridia_UCG-014_fa	Clostridia_UCG-014_ge
Otu000795	661	0.596722	1.06523e-06	0.000268934	Bacteria	Bacteroidota	Bacteroidia	Bacteroidales	Rikenellaceae	Alistipes
Otu000796	660	1	1.8348e-11	0.000283883	Bacteria	Firmicutes	Bacilli	RF39	RF39_fa	RF39_ge
Otu000801	649	0.889923	0.000162755	1.52462e-12	Bacteria	Bacteroidota	Bacteroidia	Bacteroidales	Dysgonomonadaceae	Dysgonomonadaceae_unclassified
Otu000802	646	0.999998	2.92114e-07	0.000276036	Bacteria	Firmicutes	Clostridia	Monoglobales	Monoglobaceae	Monoglobus
Otu000803	646	0.999997	4.386e-11	0.000253697	Bacteria	Firmicutes	Clostridia	Clostridia_UCG-014	Clostridia_UCG-014_fa	Clostridia_UCG-014_ge
Otu000804	643	0.638621	8.76343e-07	0.000257387	Bacteria	Bacteroidota	Bacteroidia	Bacteroidales	Rikenellaceae	Rikenellaceae_RC9_gut_group
Otu000805	643	0.721486	0.000288211	1.74388e-06	Bacteria	Firmicutes	Bacilli	Lactobacillales	Lactobacillales_unclassified	Lactobacillales_unclassified
Otu000806	642	0.992768	0.000190274	4.3597e-07	Bacteria	Firmicutes	Clostridia	Peptostreptococcales-Tissierellales	Peptostreptococcales-Tissierellales_fa	Murdochiella
Otu000807	640	1	2.65479e-13	0.000276544	Bacteria	Firmicutes	Clostridia	Oscillospirales	Oscillospirales_fa	Hydrogenoanaerobacterium
Otu000810	638	1	6.13099e-13	0.000251933	Bacteria	Firmicutes	Clostridia	Oscillospirales	UCG-010	UCG-010_ge
Otu000811	637	0.999958	6.80502e-12	0.000261557	Bacteria	Verrucomicrobiota	Verrucomicrobiae	Verrucomicrobiales	Akkermansiaceae	Akkermansia
Otu000813	637	0.638621	2.10496e-06	0.000251213	Bacteria	Firmicutes	Clostridia	Lachnospirales	Lachnospiraceae	Lachnospiraceae_unclassified
Otu000814	634	1	9.65975e-16	0.000271852	Bacteria	Firmicutes	Clostridia	Oscillospirales	UCG-010	UCG-010_ge
Otu000815	634	0.999982	2.92114e-07	0.000274994	Bacteria	Firmicutes	Clostridia	Clostridia_unclassified	Clostridia_unclassified	Clostridia_unclassified
Otu000816	632	1	2.92114e-07	0.000261803	Bacteria	Firmicutes	Clostridia	Lachnospirales	Lachnospiraceae	Lachnospiraceae_unclassified
Otu000817	632	0.999352	2.3105e-11	0.000260643	Bacteria	Firmicutes	Clostridia	Oscillospirales	Oscillospirales_fa	Oscillospirales_ge
Otu000818	632	1	2.92114e-07	0.000275494	Bacteria	Firmicutes	Clostridia	Christensenellales	Christensenellaceae	Christensenellaceae_R-7_group
Otu000819	631	1	2.92114e-07	0.000259951	Bacteria	Firmicutes	Clostridia	Oscillospirales	Butyricicoccaceae	UCG-009
Otu000820	628	1	3.87953e-11	0.000259658	Bacteria	Firmicutes	Bacilli	RF39	RF39_fa	RF39_ge
Otu000821	627	0.77061	0.000198005	2.02948e-13	Bacteria	Fusobacteriota	Fusobacteriia	Fusobacteriales	Leptotrichiaceae	Caviibacter
Otu000822	626	0.999958	4.16937e-11	0.000207168	Bacteria	Firmicutes	Clostridia	Oscillospirales	UCG-010	UCG-010_ge
Otu000823	626	0.999921	2.38092e-11	0.000275052	Bacteria	Firmicutes	Clostridia	Lachnospirales	Lachnospiraceae	Lachnospiraceae_unclassified
Otu000824	626	1	2.92115e-07	0.000270842	Bacteria	Firmicutes	Clostridia	Oscillospirales	Ruminococcaceae	uncultured
Otu000825	625	0.775292	4.69776e-12	0.000258554	Bacteria	Bacteroidota	Bacteroidia	Bacteroidales	p-251-o5	p-251-o5_ge
Otu000826	624	0.999957	2.92114e-07	0.000265029	Bacteria	Firmicutes	Clostridia	Oscillospirales	Oscillospirales_unclassified	Oscillospirales_unclassified
Otu000827	624	0.999934	8.79001e-12	0.000272784	Bacteria	Firmicutes	Clostridia	Clostridia_UCG-014	Clostridia_UCG-014_fa	Clostridia_UCG-014_ge
Otu000828	624	1	2.92114e-07	0.000256607	Bacteria	Bacteroidota	Bacteroidia	Bacteroidales	Rikenellaceae	Alistipes
Otu000829	623	0.999901	2.92115e-07	0.000268699	Bacteria	Elusimicrobiota	Elusimicrobia	Elusimicrobiales	Elusimicrobiaceae	Elusimicrobium
Otu000830	621	1	1.99464e-11	0.000268027	Bacteria	Cyanobacteria	Vampirivibrionia	Gastranaerophilales	Gastranaerophilales_fa	Gastranaerophilales_ge
Otu000832	616	0.999934	2.92113e-07	0.000284994	Bacteria	Firmicutes	Clostridia	Oscillospirales	UCG-010	UCG-010_ge
Otu000834	615	0.999997	3.15275e-11	0.000223104	Bacteria	Firmicutes	Clostridia	Oscillospirales	UCG-010	UCG-010_ge
Otu000835	615	1	2.92114e-07	0.000272026	Bacteria	Firmicutes	Clostridia	Oscillospirales	UCG-010	UCG-010_ge
Otu000836	615	1	6.63243e-13	0.000263704	Bacteria	Firmicutes	Bacilli	RF39	RF39_fa	RF39_ge
Otu000837	615	0.999944	2.92115e-07	0.000268141	Bacteria	Firmicutes	Bacilli	RF39	RF39_fa	RF39_ge
Otu000838	615	0.959831	1.99981e-12	0.000263484	Bacteria	Bacteroidota	Bacteroidia	Bacteroidales	Rikenellaceae	Rikenellaceae_RC9_gut_group
Otu000839	612	0.596722	5.84229e-07	0.000240388	Bacteria	Firmicutes	Clostridia	Christensenellales	Christensenellaceae	Christensenellaceae_R-7_group
Otu000841	610	0.999934	2.1253e-11	0.000268443	Bacteria	Firmicutes	Clostridia	Christensenellales	Christensenellaceae	Christensenellaceae_R-7_group
Otu000842	609	1	1.03758e-15	0.00026495	Bacteria	Firmicutes	Clostridia	Oscillospirales	Oscillospiraceae	Oscillospiraceae_unclassified
Otu000843	608	0.997738	0.000177552	2.57777e-13	Bacteria	Firmicutes	Bacilli	Lactobacillales	Aerococcaceae	Aerococcaceae_unclassified
Otu000844	608	0.995692	2.20322e-11	0.00024826	Bacteria	Firmicutes	Clostridia	Peptococcales	Peptococcaceae	uncultured
Otu000845	606	0.998503	7.40582e-13	0.000268893	Bacteria	Firmicutes	Clostridia	Christensenellales	Christensenellaceae	Christensenellaceae_R-7_group
Otu000846	604	0.999853	4.17229e-11	0.00024264	Bacteria	Firmicutes	Bacilli	RF39	RF39_fa	RF39_ge
Otu000847	601	0.999999	1.02087e-11	0.000241167	Bacteria	Bacteroidota	Bacteroidia	Bacteroidales	Barnesiellaceae	uncultured
Otu000848	600	0.999805	2.21459e-11	0.000257143	Bacteria	Firmicutes	Clostridia	Monoglobales	Monoglobaceae	Monoglobus
Otu000849	599	0.742377	2.44871e-06	0.000237851	Bacteria	Firmicutes	Clostridia	Lachnospirales	Lachnospiraceae	Lachnospiraceae_unclassified
Otu000850	599	0.999876	5.73182e-11	0.000246881	Bacteria	Bacteroidota	Bacteroidia	Bacteroidales	Bacteroidaceae	Bacteroides
Otu000851	598	1	4.4388e-11	0.000261308	Bacteria	Bacteroidota	Bacteroidia	Bacteroidales	Rikenellaceae	Alistipes
Otu000852	598	0.999994	2.92114e-07	0.000269014	Bacteria	Firmicutes	Clostridia	Oscillospirales	Oscillospirales_fa	Oscillospirales_ge
Otu000853	596	1	0.000181628	4.3597e-07	Bacteria	Firmicutes	Clostridia	Peptostreptococcales-Tissierellales	Peptostreptococcales-Tissierellales_fa	Peptostreptococcales-Tissierellales_fa_unclassified
Otu000854	596	0.625225	0.000190049	8.71939e-07	Bacteria	Firmicutes	Bacilli	Lactobacillales	Lactobacillales_unclassified	Lactobacillales_unclassified
Otu000855	592	0.999991	2.99593e-11	0.000222066	Bacteria	Firmicutes	Clostridia	Christensenellales	Christensenellaceae	Christensenellaceae_R-7_group
Otu000859	588	0.999588	1.97658e-11	0.000251067	Bacteria	Bacteroidota	Bacteroidia	Bacteroidales	uncultured	uncultured_ge
Otu000860	586	0.950963	0.00026259	1.27414e-13	Bacteria	Actinobacteriota	Actinobacteria	Actinobacteria_unclassified	Actinobacteria_unclassified	Actinobacteria_unclassified
Otu000861	585	0.596722	1.01669e-06	0.000248529	Bacteria	Firmicutes	Clostridia	Oscillospirales	UCG-010	UCG-010_ge
Otu000862	585	0.999998	2.92114e-07	0.000247393	Bacteria	Firmicutes	Clostridia	Lachnospirales	Lachnospiraceae	Lachnospiraceae_unclassified
Otu000863	584	1	2.91987e-11	0.000230809	Bacteria	Firmicutes	Clostridia	Oscillospirales	Oscillospirales_fa	Oscillospirales_ge
Otu000865	581	0.796098	7.47568e-06	0.000236079	Bacteria	Firmicutes	Clostridia	Peptostreptococcales-Tissierellales	Peptostreptococcaceae	Paeniclostridium
Otu000866	580	1	2.92114e-07	0.000241352	Bacteria	Firmicutes	Clostridia	Lachnospirales	Lachnospiraceae	Lachnospiraceae_unclassified
Otu000868	578	1	9.33906e-16	0.000243503	Bacteria	Bacteria_unclassified	Bacteria_unclassified	Bacteria_unclassified	Bacteria_unclassified	Bacteria_unclassified
Otu000869	578	0.999994	2.92114e-07	0.000248778	Bacteria	Firmicutes	Clostridia	Oscillospirales	UCG-010	UCG-010_ge
Otu000870	578	0.85833	0.000162444	4.3597e-07	Bacteria	Bacteria_unclassified	Bacteria_unclassified	Bacteria_unclassified	Bacteria_unclassified	Bacteria_unclassified
Otu000871	577	0.994375	2.92114e-07	0.000230638	Bacteria	Firmicutes	Clostridia	Christensenellales	Christensenellaceae	Christensenellaceae_R-7_group
Otu000872	576	0.596722	5.84227e-07	0.000243677	Bacteria	Bacteroidota	Bacteroidia	Bacteroidales	Rikenellaceae	Alistipes
Otu000873	576	1	2.55973e-13	0.000244139	Bacteria	Bacteroidota	Bacteroidia	Bacteroidales	Bacteroidaceae	Bacteroides
Otu000875	575	1	2.92114e-07	0.000234338	Bacteria	Cyanobacteria	Vampirivibrionia	Gastranaerophilales	Gastranaerophilales_fa	Gastranaerophilales_ge
Otu000876	574	0.999854	2.14064e-11	0.000246145	Bacteria	Firmicutes	Firmicutes_unclassified	Firmicutes_unclassified	Firmicutes_unclassified	Firmicutes_unclassified
Otu000877	572	0.999997	3.64482e-11	0.000233507	Bacteria	Firmicutes	Clostridia	Oscillospirales	Ruminococcaceae	uncultured
Otu000878	570	1	2.92115e-07	0.000247571	Bacteria	Firmicutes	Clostridia	Oscillospirales	Oscillospiraceae	UCG-005
Otu000879	569	0.760713	0.000205687	2.57889e-06	Bacteria	Firmicutes	Bacilli	Lactobacillales	Aerococcaceae	Aerococcaceae_unclassified
Otu000880	568	0.625225	0.000209699	8.71939e-07	Bacteria	Actinobacteriota	Actinobacteria	Actinomycetales	Actinomycetaceae	Actinomycetaceae_ge
Otu000881	565	0.999921	2.27777e-11	0.000221322	Bacteria	Firmicutes	Clostridia	Oscillospirales	Oscillospirales_fa	Oscillospirales_ge
Otu000882	565	1	2.92114e-07	0.000248085	Bacteria	Firmicutes	Clostridia	Oscillospirales	UCG-010	UCG-010_ge
Otu000884	564	0.998899	1.60604e-12	0.000230099	Bacteria	Firmicutes	Clostridia	Oscillospirales	Oscillospirales_fa	Oscillospirales_ge
Otu000885	563	0.99997	0.000184823	1.71102e-12	Bacteria	Firmicutes	Bacilli	Lactobacillales	Aerococcaceae	Aerococcaceae_unclassified
Otu000886	562	1	2.92114e-07	0.000243855	Bacteria	Firmicutes	Clostridia	Lachnospirales	Lachnospiraceae	Lachnospiraceae_unclassified
Otu000887	561	0.596722	8.69505e-07	0.000242642	Bacteria	Firmicutes	Clostridia	Oscillospirales	UCG-010	UCG-010_ge
Otu000888	561	0.988238	2.92114e-07	0.000245706	Bacteria	Firmicutes	Bacilli	RF39	RF39_fa	RF39_ge
Otu000889	561	0.999999	1.24598e-11	0.00024326	Bacteria	Bacteroidota	Bacteroidia	Bacteroidales	Tannerellaceae	Parabacteroides
Otu000891	560	0.999974	4.30082e-11	0.000226342	Bacteria	Firmicutes	Clostridia	Clostridia_vadinBB60_group	Clostridia_vadinBB60_group_fa	Clostridia_vadinBB60_group_ge
Otu000892	558	1	4.32661e-11	0.000237629	Bacteria	Cyanobacteria	Vampirivibrionia	Gastranaerophilales	Gastranaerophilales_fa	Gastranaerophilales_ge
Otu000893	556	1	2.92114e-07	0.000237568	Bacteria	Firmicutes	Clostridia	Christensenellales	Christensenellaceae	Christensenellaceae_R-7_group
Otu000894	556	1	1.10711e-10	0.000209957	Bacteria	Firmicutes	Firmicutes_unclassified	Firmicutes_unclassified	Firmicutes_unclassified	Firmicutes_unclassified
Otu000895	556	0.999888	0.000158499	4.3597e-07	Bacteria	Firmicutes	Clostridia	Peptostreptococcales-Tissierellales	Peptostreptococcales-Tissierellales_fa	Peptostreptococcales-Tissierellales_fa_unclassified
Otu000896	556	0.999805	2.14676e-11	0.000243829	Bacteria	Bacteroidota	Bacteroidia	Bacteroidales	Prevotellaceae	Prevotellaceae_unclassified
Otu000897	555	0.999995	2.92114e-07	0.000226149	Bacteria	Firmicutes	Bacilli	RF39	RF39_fa	RF39_ge
Otu000898	554	1	1.41999e-16	0.000241931	Bacteria	Firmicutes	Clostridia	Oscillospirales	UCG-010	UCG-010_ge
Otu000899	553	0.991463	2.92114e-07	0.000245291	Bacteria	Proteobacteria	Alphaproteobacteria	Rhodospirillales	uncultured	uncultured_ge
Otu000900	552	0.957867	2.92114e-07	0.000241097	Bacteria	Bacteroidota	Bacteroidia	Bacteroidales	Muribaculaceae	Muribaculaceae_unclassified
Otu000902	549	1	3.53466e-11	0.000225413	Bacteria	Firmicutes	Clostridia	Lachnospirales	Lachnospiraceae	Lachnospiraceae_unclassified
Otu000903	549	0.596722	5.84229e-07	0.00022936	Bacteria	Firmicutes	Bacilli	RF39	RF39_fa	RF39_ge
Otu000904	548	0.99979	2.29245e-11	0.000217175	Bacteria	Bacteroidota	Bacteroidia	Bacteroidales	Prevotellaceae	Alloprevotella
Otu000905	547	0.999702	2.92114e-07	0.000229611	Bacteria	Bacteroidota	Bacteroidia	Bacteroidales	uncultured	uncultured_ge
Otu000906	547	0.998208	2.13923e-11	0.000212793	Bacteria	Bacteroidota	Bacteroidia	Bacteroidales	Bacteroidaceae	Bacteroides
Otu000907	546	1	4.43953e-11	0.000229151	Bacteria	Firmicutes	Clostridia	Oscillospirales	Ruminococcaceae	uncultured
Otu000908	546	0.999934	1.9595e-11	0.000230936	Bacteria	Bacteroidota	Bacteroidia	Bacteroidales	Bacteroidaceae	Bacteroides
Otu000909	545	1	4.44168e-11	0.000228787	Bacteria	Firmicutes	Clostridia	Monoglobales	Monoglobaceae	Monoglobus
Otu000910	545	0.957501	0.000216496	3.29496e-13	Bacteria	Actinobacteriota	Actinobacteria	Actinobacteria_unclassified	Actinobacteria_unclassified	Actinobacteria_unclassified
Otu000911	544	0.999702	2.92114e-07	0.000199372	Bacteria	Firmicutes	Clostridia	Oscillospirales	Ruminococcaceae	uncultured
Otu000912	543	0.999998	3.9261e-11	0.000237371	Bacteria	Verrucomicrobiota	Verrucomicrobiae	Verrucomicrobiales	Akkermansiaceae	Akkermansia
Otu000914	542	0.596722	5.84229e-07	0.000222666	Bacteria	Verrucomicrobiota	Kiritimatiellae	WCHB1-41	WCHB1-41_fa	WCHB1-41_ge
Otu000915	541	0.638621	1.23833e-06	0.000230959	Bacteria	Firmicutes	Clostridia	Oscillospirales	UCG-010	UCG-010_ge
Otu000916	540	0.999974	3.80916e-11	0.000190395	Bacteria	Bacteroidota	Bacteroidia	Bacteroidales	Muribaculaceae	Muribaculaceae_unclassified
Otu000917	540	0.638621	8.76343e-07	0.000221164	Bacteria	Firmicutes	Clostridia	Oscillospirales	UCG-010	UCG-010_ge
Otu000918	540	0.996728	2.12884e-12	0.000235787	Bacteria	Bacteroidota	Bacteroidia	Bacteroidales	Rikenellaceae	Rikenellaceae_RC9_gut_group
Otu000919	537	0.999934	2.02873e-11	0.00023247	Bacteria	Proteobacteria	Alphaproteobacteria	Rhodospirillales	uncultured	uncultured_ge
Otu000921	533	0.596722	8.88889e-07	0.000225693	Bacteria	Firmicutes	Clostridia	Lachnospirales	Lachnospiraceae	Lachnospiraceae_unclassified
Otu000922	532	0.999798	0.000144856	5.56162e-13	Bacteria	Firmicutes	Bacilli	Bacilli_unclassified	Bacilli_unclassified	Bacilli_unclassified
Otu000923	531	0.999994	2.14945e-11	0.000226757	Bacteria	Proteobacteria	Alphaproteobacteria	Rhodospirillales	uncultured	uncultured_ge
Otu000924	530	1	2.92114e-07	0.000230693	Bacteria	Firmicutes	Bacilli	RF39	RF39_fa	RF39_ge
Otu000925	529	0.953931	8.75527e-12	0.00021449	Bacteria	Bacteroidota	Bacteroidia	Bacteroidales	Rikenellaceae	Rikenellaceae_RC9_gut_group
Otu000926	528	0.999011	2.06965e-11	0.000224491	Bacteria	Proteobacteria	Alphaproteobacteria	Rhodospirillales	uncultured	uncultured_ge
Otu000927	528	0.996728	9.02238e-12	0.000223256	Bacteria	Bacteroidota	Bacteroidia	Bacteroidales	Rikenellaceae	Rikenellaceae_unclassified
Otu000928	527	0.596722	8.08917e-07	0.000215745	Bacteria	Firmicutes	Clostridia	Oscillospirales	Ruminococcaceae	Ruminococcus
Otu000929	527	0.596722	5.84226e-07	0.000189242	Bacteria	Firmicutes	Clostridia	Lachnospirales	Lachnospiraceae	Lachnospiraceae_unclassified
Otu000930	527	0.999954	1.59007e-12	0.000223521	Bacteria	Proteobacteria	Alphaproteobacteria	Rhodospirillales	uncultured	uncultured_ge
Otu000931	527	0.999876	2.08835e-11	0.00023464	Bacteria	Firmicutes	Clostridia	Oscillospirales	UCG-010	UCG-010_ge
Otu000932	526	0.999994	2.92114e-07	0.000223743	Bacteria	Bacteroidota	Bacteroidia	Bacteroidales	uncultured	uncultured_ge
Otu000933	526	0.920784	7.09345e-13	0.000219601	Bacteria	Firmicutes	Bacilli	RF39	RF39_fa	RF39_ge
Otu000934	524	1	2.92113e-07	0.000225435	Bacteria	Bacteroidota	Bacteroidia	Bacteroidales	Rikenellaceae	Alistipes
Otu000935	522	0.981739	9.4178e-12	0.000225405	Bacteria	Firmicutes	Clostridia	Oscillospirales	Oscillospirales_fa	Oscillospirales_ge
Otu000936	522	0.999983	2.92114e-07	0.000225149	Bacteria	Firmicutes	Clostridia	Lachnospirales	Lachnospiraceae	Lachnospiraceae_unclassified
Otu000937	520	0.994631	9.34034e-12	0.00022191	Bacteria	Bacteroidota	Bacteroidia	Bacteroidales	Rikenellaceae	dgA-11_gut_group
Otu000938	519	0.9352	0.000196337	1.74665e-12	Bacteria	Firmicutes	Firmicutes_unclassified	Firmicutes_unclassified	Firmicutes_unclassified	Firmicutes_unclassified
Otu000939	517	0.596722	5.84229e-07	0.000223276	Bacteria	Bacteroidota	Bacteroidia	Bacteroidales	Rikenellaceae	Alistipes
Otu000940	517	1	2.92114e-07	0.000218957	Bacteria	Firmicutes	Clostridia	Lachnospirales	Lachnospiraceae	Lachnospiraceae_unclassified
Otu000941	516	0.99999	4.21819e-11	0.000218151	Bacteria	Firmicutes	Clostridia	Oscillospirales	Ruminococcaceae	Ruminococcaceae_unclassified
Otu000942	516	1	2.92114e-07	0.000220721	Bacteria	Bacteria_unclassified	Bacteria_unclassified	Bacteria_unclassified	Bacteria_unclassified	Bacteria_unclassified
Otu000943	516	0.999849	0.000164025	1.68629e-12	Bacteria	Firmicutes	Bacilli	Lactobacillales	Lactobacillales_unclassified	Lactobacillales_unclassified
Otu000944	514	1	3.45591e-11	0.000224906	Bacteria	Firmicutes	Clostridia	Oscillospirales	UCG-010	UCG-010_ge
Otu000945	513	0.999854	6.04691e-07	0.000206077	Bacteria	Firmicutes	Clostridia	Oscillospirales	UCG-010	UCG-010_ge
Otu000946	513	0.999944	2.92114e-07	0.000227864	Bacteria	Firmicutes	Clostridia	Oscillospirales	UCG-010	UCG-010_ge
Otu000947	512	0.625225	0.000138855	8.71939e-07	Bacteria	Firmicutes	Firmicutes_unclassified	Firmicutes_unclassified	Firmicutes_unclassified	Firmicutes_unclassified
Otu000949	510	0.999489	8.45909e-12	0.000204118	Bacteria	Bacteroidota	Bacteroidia	Bacteroidales	Rikenellaceae	Rikenellaceae_RC9_gut_group
Otu000951	510	0.993205	2.92114e-07	0.00021267	Bacteria	Firmicutes	Clostridia	Oscillospirales	UCG-010	UCG-010_ge
Otu000952	510	1	2.92114e-07	0.000195026	Bacteria	Firmicutes	Clostridia	Oscillospirales	Oscillospiraceae	UCG-002
Otu000953	510	0.625225	0.000141317	8.71939e-07	Bacteria	Firmicutes	Clostridia	Peptostreptococcales-Tissierellales	Peptostreptococcales-Tissierellales_fa	Peptostreptococcales-Tissierellales_fa_unclassified
Otu000955	509	0.999352	2.92114e-07	0.000217981	Bacteria	Firmicutes	Clostridia	Clostridia_UCG-014	Clostridia_UCG-014_fa	Clostridia_UCG-014_ge
Otu000956	508	0.596722	5.84229e-07	0.000194564	Bacteria	Firmicutes	Clostridia	Lachnospirales	Lachnospiraceae	Lachnospiraceae_unclassified
Otu000957	507	0.999993	3.88635e-11	0.00021849	Bacteria	Bacteroidota	Bacteroidia	Bacteroidales	Barnesiellaceae	uncultured
Otu000958	507	0.999998	1.91444e-12	0.000228398	Bacteria	Firmicutes	Clostridia	Oscillospirales	Oscillospirales_fa	Oscillospirales_ge
Otu000959	507	0.872739	2.92115e-07	0.000220113	Bacteria	Bacteroidota	Bacteroidia	Bacteroidales	Rikenellaceae	Alistipes
Otu000960	507	1	3.9427e-11	0.000216066	Bacteria	Firmicutes	Clostridia	Lachnospirales	Lachnospiraceae	Lachnospiraceae_NK4B4_group
Otu000961	506	0.999998	4.08303e-11	0.000195547	Bacteria	Firmicutes	Clostridia	Lachnospirales	Lachnospiraceae	Lachnospiraceae_unclassified
Otu000962	505	0.998911	2.92114e-07	0.000218235	Bacteria	Bacteria_unclassified	Bacteria_unclassified	Bacteria_unclassified	Bacteria_unclassified	Bacteria_unclassified
Otu000963	504	0.999983	2.92114e-07	0.000211732	Bacteria	Firmicutes	Clostridia	Clostridia_unclassified	Clostridia_unclassified	Clostridia_unclassified
Otu000964	501	0.999983	2.92114e-07	0.00021624	Bacteria	Firmicutes	Clostridia	Oscillospirales	Ruminococcaceae	Ruminococcaceae_unclassified
Otu000965	501	0.999352	2.31672e-11	0.000226127	Bacteria	Firmicutes	Clostridia	Monoglobales	Monoglobaceae	Monoglobus
Otu000966	500	0.596722	5.84229e-07	0.000218278	Bacteria	Firmicutes	Clostridia	Lachnospirales	Lachnospiraceae	Lachnospiraceae_unclassified
Otu000967	500	0.998075	2.92114e-07	0.000221372	Bacteria	Firmicutes	Clostridia	Oscillospirales	Ruminococcaceae	Ruminococcus
Otu000968	499	1	2.92114e-07	0.000213579	Archaea	Euryarchaeota	Methanobacteria	Methanobacteriales	Methanobacteriaceae	Methanosphaera
Otu000969	498	0.999999	3.6551e-11	0.00021119	Bacteria	Firmicutes	Clostridia	Monoglobales	Monoglobaceae	Monoglobus
Otu000970	498	1	2.80629e-11	0.000214533	Bacteria	Firmicutes	Clostridia	Lachnospirales	Lachnospiraceae	Lachnospiraceae_unclassified
Otu000971	497	0.827857	5.46349e-11	0.00022517	Bacteria	Bacteroidota	Bacteroidia	Bacteroidales	Bacteroidales_UCG-001	Bacteroidales_UCG-001_ge
Otu000972	497	0.625225	0.00013623	8.71939e-07	Bacteria	Firmicutes	Bacilli	Lactobacillales	Lactobacillales_unclassified	Lactobacillales_unclassified
Otu000973	497	1	2.92115e-07	0.000199192	Bacteria	Firmicutes	Clostridia	Clostridia_UCG-014	Clostridia_UCG-014_fa	Clostridia_UCG-014_ge
Otu000974	496	0.999854	2.21433e-11	0.000199134	Bacteria	Firmicutes	Clostridia	Lachnospirales	Lachnospiraceae	Lachnospiraceae_unclassified
Otu000975	495	1	2.92114e-07	0.000200885	Bacteria	Bacteria_unclassified	Bacteria_unclassified	Bacteria_unclassified	Bacteria_unclassified	Bacteria_unclassified
Otu000976	495	1	1.53817e-12	0.000210568	Bacteria	Firmicutes	Clostridia	Christensenellales	Christensenellaceae	Christensenellaceae_R-7_group
Otu000977	494	1	3.83355e-11	0.000208774	Bacteria	Bacteria_unclassified	Bacteria_unclassified	Bacteria_unclassified	Bacteria_unclassified	Bacteria_unclassified
Otu000978	494	0.999982	2.33535e-11	0.000217957	Bacteria	Firmicutes	Clostridia	Lachnospirales	Lachnospiraceae	Lachnospiraceae_unclassified
Otu000980	493	1	3.2463e-11	0.000216831	Bacteria	Firmicutes	Bacilli	RF39	RF39_fa	RF39_ge
Otu000983	491	0.999411	2.18497e-11	0.000206596	Bacteria	Firmicutes	Clostridia	Christensenellales	Christensenellaceae	Christensenellaceae_R-7_group
Otu000984	491	0.596722	9.57504e-07	0.00019544	Bacteria	Firmicutes	Clostridia	Christensenellales	Christensenellaceae	Christensenellaceae_R-7_group
Otu000985	489	0.986802	1.86318e-12	0.000195282	Bacteria	Bacteroidota	Bacteroidia	Bacteroidales	Rikenellaceae	Rikenellaceae_RC9_gut_group
Otu000986	488	0.999997	2.23595e-11	0.000201399	Bacteria	Firmicutes	Clostridia	Oscillospirales	Oscillospirales_fa	Oscillospirales_ge
Otu000987	487	0.998526	0.000138847	1.58939e-12	Bacteria	Firmicutes	Bacilli	Lactobacillales	Lactobacillales_unclassified	Lactobacillales_unclassified
Otu000988	486	0.999974	4.59417e-11	0.000195487	Bacteria	Bacteroidota	Bacteroidia	Bacteroidia_unclassified	Bacteroidia_unclassified	Bacteroidia_unclassified
Otu000989	486	0.999999	0.000144846	2.65094e-12	Bacteria	Firmicutes	Bacilli	Lactobacillales	Lactobacillales_unclassified	Lactobacillales_unclassified
Otu000990	485	0.827857	6.45239e-07	0.000217226	Bacteria	Bacteroidota	Bacteroidia	Bacteroidales	Prevotellaceae	Alloprevotella
Otu000991	483	0.596722	5.84229e-07	0.000213917	Bacteria	Firmicutes	Clostridia	Oscillospirales	UCG-010	UCG-010_ge
Otu000992	483	0.995043	1.96186e-12	0.00020803	Bacteria	Bacteroidota	Bacteroidia	Bacteroidales	Rikenellaceae	Rikenellaceae_RC9_gut_group
Otu000993	483	0.596722	5.84229e-07	0.000208431	Bacteria	Firmicutes	Clostridia	Oscillospirales	UCG-010	UCG-010_ge
Otu000994	483	0.995043	6.99833e-13	0.000192626	Bacteria	Firmicutes	Clostridia	Lachnospirales	Lachnospiraceae	Lachnospiraceae_unclassified
Otu000995	482	0.999961	2.92114e-07	0.000204325	Bacteria	Bacteroidota	Bacteroidia	Bacteroidales	Rikenellaceae	Rikenellaceae_RC9_gut_group
Otu000997	481	1	6.05627e-13	0.000211548	Bacteria	Firmicutes	Clostridia	Lachnospirales	Lachnospiraceae	Lachnospiraceae_unclassified
Otu000998	480	0.596722	5.84229e-07	0.000199589	Bacteria	Firmicutes	Clostridia	Peptostreptococcales-Tissierellales	Anaerovoracaceae	Family_XIII_AD3011_group
Otu000999	479	0.596722	5.84229e-07	0.000209487	Bacteria	Firmicutes	Clostridia	Oscillospirales	UCG-010	UCG-010_ge
Otu001000	479	1	2.92114e-07	0.000209258	Bacteria	Firmicutes	Clostridia	Oscillospirales	Oscillospirales_fa	Hydrogenoanaerobacterium
Otu001002	478	0.596722	5.84229e-07	0.000208424	Bacteria	Firmicutes	Clostridia	Oscillospirales	Oscillospiraceae	Oscillospiraceae_unclassified
Otu001003	478	0.908633	2.92115e-07	0.00020299	Bacteria	Spirochaetota	Spirochaetia	Spirochaetales	Spirochaetaceae	Treponema
Otu001004	475	0.998701	2.33013e-11	0.000206799	Bacteria	Firmicutes	Clostridia	Oscillospirales	Oscillospiraceae	UCG-005
Otu001006	475	0.596722	5.84229e-07	0.000188948	Bacteria	Firmicutes	Clostridia	Oscillospirales	Oscillospiraceae	UCG-005
Otu001007	474	1	5.32842e-11	0.000196312	Bacteria	Firmicutes	Clostridia	Oscillospirales	UCG-010	UCG-010_ge
Otu001008	474	0.999998	4.2545e-11	0.000208097	Bacteria	Bacteroidota	Bacteroidia	Bacteroidales	Prevotellaceae	Prevotellaceae_unclassified
Otu001010	473	0.999074	2.01069e-11	0.000197485	Bacteria	Firmicutes	Clostridia	Christensenellales	Christensenellaceae	Christensenellaceae_R-7_group
Otu001011	473	0.999919	9.72359e-13	0.000170836	Bacteria	Firmicutes	Bacilli	RF39	RF39_fa	RF39_ge
Otu001012	472	0.999991	2.92114e-07	0.000156291	Bacteria	Firmicutes	Clostridia	Clostridia_unclassified	Clostridia_unclassified	Clostridia_unclassified
Otu001013	472	0.596722	5.84229e-07	0.000193155	Bacteria	Firmicutes	Clostridia	Christensenellales	Christensenellaceae	Christensenellaceae_R-7_group
Otu001014	471	0.998911	2.92114e-07	0.000197702	Bacteria	Firmicutes	Clostridia	Clostridia_unclassified	Clostridia_unclassified	Clostridia_unclassified
Otu001015	470	0.596722	8.77305e-07	0.000196669	Bacteria	Firmicutes	Clostridia	Lachnospirales	Lachnospiraceae	Lachnospiraceae_unclassified
Otu001016	469	0.920784	2.0077e-12	0.000177208	Bacteria	Firmicutes	Clostridia	Oscillospirales	Oscillospirales_fa	Oscillospirales_ge
Otu001017	468	1	2.92114e-07	0.000201174	Bacteria	Firmicutes	Clostridia	Oscillospirales	Oscillospirales_fa	Oscillospirales_ge
Otu001018	468	0.999994	4.47718e-11	0.000192316	Bacteria	Bacteroidota	Bacteroidia	Bacteroidales	uncultured	uncultured_ge
Otu001019	468	0.999908	2.92114e-07	0.000192331	Bacteria	Firmicutes	Clostridia	Oscillospirales	Butyricicoccaceae	UCG-009
Otu001020	467	0.99994	0.000130553	4.3597e-07	Bacteria	Firmicutes	Clostridia	Clostridia_unclassified	Clostridia_unclassified	Clostridia_unclassified
Otu001021	467	0.999063	0.000125655	5.62619e-13	Bacteria	Spirochaetota	Spirochaetia	Spirochaetales	Spirochaetaceae	Treponema
Otu001022	467	0.998536	1.66715e-12	0.000176409	Bacteria	Firmicutes	Clostridia	Oscillospirales	Ruminococcaceae	Ruminococcus
Otu001023	465	0.978522	2.34177e-11	0.000207909	Bacteria	Firmicutes	Bacilli	Izemoplasmatales	Izemoplasmatales_fa	Izemoplasmatales_ge
Otu001024	465	0.986802	7.16051e-13	0.00020409	Bacteria	Firmicutes	Clostridia	Oscillospirales	Butyricicoccaceae	UCG-009
Otu001026	463	0.999805	1.6877e-12	0.000190178	Bacteria	Firmicutes	Clostridia	Christensenellales	Christensenellaceae	Christensenellaceae_R-7_group
Otu001028	461	0.638621	8.76343e-07	0.000197687	Bacteria	Firmicutes	Bacilli	Acholeplasmatales	Acholeplasmataceae	Acholeplasmataceae_unclassified
Otu001029	461	1	4.79817e-11	0.000199228	Bacteria	Firmicutes	Clostridia	Oscillospirales	Oscillospiraceae	UCG-002
Otu001030	459	1	3.77527e-11	0.000196416	Bacteria	Firmicutes	Clostridia	Clostridia_unclassified	Clostridia_unclassified	Clostridia_unclassified
Otu001032	459	0.997566	2.92114e-07	0.000195084	Bacteria	Bacteroidota	Bacteroidia	Bacteroidales	Rikenellaceae	dgA-11_gut_group
Otu001033	458	1	2.92114e-07	0.000189874	Bacteria	Bacteroidota	Bacteroidia	Bacteroidales	uncultured	uncultured_ge
Otu001034	458	1	4.67628e-11	0.000202088	Bacteria	Firmicutes	Clostridia	Oscillospirales	UCG-010	UCG-010_ge
Otu001035	458	1	2.66258e-11	0.000197927	Bacteria	Firmicutes	Clostridia	Lachnospirales	Lachnospiraceae	Lachnospiraceae_unclassified
Otu001036	457	0.999999	2.68905e-11	0.00018801	Bacteria	Firmicutes	Bacilli	Erysipelotrichales	Erysipelotrichaceae	Erysipelotrichaceae_unclassified
Otu001037	457	0.999979	0.000134213	1.97521e-13	Bacteria	Firmicutes	Clostridia	Peptostreptococcales-Tissierellales	Peptostreptococcales-Tissierellales_fa	Peptostreptococcales-Tissierellales_fa_unclassified
Otu001038	455	1	4.60514e-11	0.000199425	Bacteria	Firmicutes	Clostridia	Peptococcales	Peptococcaceae	uncultured
Otu001039	454	0.999961	2.21654e-11	0.000200812	Bacteria	Firmicutes	Clostridia	Oscillospirales	UCG-010	UCG-010_ge
Otu001040	454	0.999993	2.92115e-07	0.000194443	Bacteria	Firmicutes	Clostridia	Lachnospirales	Lachnospiraceae	Lachnospira
Otu001041	454	0.794897	6.91588e-12	0.000194394	Bacteria	Bacteroidota	Bacteroidia	Bacteroidales	Prevotellaceae	Alloprevotella
Otu001042	453	0.827857	2.92115e-07	0.000167665	Bacteria	Bacteroidota	Bacteroidia	Bacteroidales	uncultured	uncultured_ge
Otu001043	453	0.999901	2.35671e-11	0.000196798	Bacteria	Firmicutes	Clostridia	Oscillospirales	Oscillospirales_fa	Oscillospirales_ge
Otu001044	452	0.857591	6.94717e-13	0.000162723	Bacteria	Spirochaetota	Spirochaetia	Spirochaetales	Spirochaetaceae	Treponema
Otu001045	452	0.999957	2.92114e-07	0.000193787	Bacteria	Firmicutes	Clostridia	Oscillospirales	UCG-010	UCG-010_ge
Otu001046	452	0.999999	4.08887e-11	0.000182931	Bacteria	Firmicutes	Clostridia	Clostridia_UCG-014	Clostridia_UCG-014_fa	Clostridia_UCG-014_ge
Otu001047	452	0.995692	2.19598e-11	0.000176029	Bacteria	Firmicutes	Bacilli	RF39	RF39_fa	RF39_ge
Otu001049	450	0.999983	1.66514e-11	0.000188979	Bacteria	Firmicutes	Clostridia	Clostridia_UCG-014	Clostridia_UCG-014_fa	Clostridia_UCG-014_ge
Otu001051	449	0.99926	0.000125242	1.55161e-12	Bacteria	Firmicutes	Clostridia	Peptostreptococcales-Tissierellales	Peptostreptococcales-Tissierellales_fa	Peptostreptococcales-Tissierellales_fa_unclassified
Otu001052	449	1	2.92114e-07	0.000198442	Bacteria	Firmicutes	Clostridia	Oscillospirales	Ruminococcaceae	Ruminococcaceae_ge
Otu001053	449	1	2.92114e-07	0.000191241	Bacteria	Firmicutes	Clostridia	Oscillospirales	UCG-010	UCG-010_ge
Otu001054	448	1	0.000129404	4.04564e-14	Bacteria	Firmicutes	Bacilli	Lactobacillales	Lactobacillales_unclassified	Lactobacillales_unclassified
Otu001055	448	0.983751	9.29548e-07	0.000178728	Bacteria	Bacteroidota	Bacteroidia	Bacteroidales	Rikenellaceae	dgA-11_gut_group
Otu001056	447	0.596722	8.40901e-07	0.000188751	Bacteria	Firmicutes	Firmicutes_unclassified	Firmicutes_unclassified	Firmicutes_unclassified	Firmicutes_unclassified
Otu001057	447	0.999973	2.30568e-11	0.000194233	Bacteria	Elusimicrobiota	Elusimicrobia	Elusimicrobiales	Elusimicrobiaceae	Elusimicrobium
Otu001058	446	0.999805	2.92114e-07	0.000189816	Bacteria	Firmicutes	Clostridia	Lachnospirales	Lachnospiraceae	Lachnospiraceae_unclassified
Otu001059	446	0.999994	0.000131497	9.59124e-13	Bacteria	Firmicutes	Bacilli	Lactobacillales	Aerococcaceae	Aerococcaceae_unclassified
Otu001060	445	0.991463	9.81042e-12	0.000193438	Bacteria	Firmicutes	Clostridia	Oscillospirales	UCG-010	UCG-010_ge
Otu001062	444	0.957867	7.1878e-13	0.000181217	Bacteria	Bacteroidota	Bacteroidia	Bacteroidia_unclassified	Bacteroidia_unclassified	Bacteroidia_unclassified
Otu001063	443	0.999849	0.000140521	1.71415e-12	Bacteria	Firmicutes	Clostridia	Peptostreptococcales-Tissierellales	Peptostreptococcales-Tissierellales_fa	Peptostreptococcales-Tissierellales_fa_unclassified
Otu001064	442	0.999997	2.92114e-07	0.000183289	Bacteria	Desulfobacterota	Desulfovibrionia	Desulfovibrionales	Desulfovibrionaceae	Mailhella
Otu001065	441	0.999973	1.7116e-12	0.000196059	Bacteria	Bacteroidota	Bacteroidia	Bacteroidales	Prevotellaceae	Prevotellaceae_UCG-001
Otu001066	441	0.999944	2.51936e-11	0.000205471	Bacteria	Firmicutes	Clostridia	Oscillospirales	UCG-010	UCG-010_ge
Otu001067	441	0.997026	1.76052e-12	0.000125711	Bacteria	Firmicutes	Clostridia	Peptostreptococcales-Tissierellales	Anaerovoracaceae	Mogibacterium
Otu001069	440	0.638621	1.23125e-05	0.00017401	Bacteria	Firmicutes	Clostridia	Clostridiales	Clostridiaceae	Clostridium_sensu_stricto_1
Otu001070	440	0.998208	5.60522e-13	0.0001843	Bacteria	Firmicutes	Firmicutes_unclassified	Firmicutes_unclassified	Firmicutes_unclassified	Firmicutes_unclassified
Otu001071	439	0.77061	2.8783e-05	0.000127277	Bacteria	Actinobacteriota	Actinobacteria	Actinobacteria_unclassified	Actinobacteria_unclassified	Actinobacteria_unclassified
Otu001072	439	1	2.92114e-07	0.000187297	Bacteria	Firmicutes	Bacilli	RF39	RF39_fa	RF39_ge
Otu001073	439	1	5.79004e-11	0.000192422	Bacteria	Firmicutes	Clostridia	Oscillospirales	Oscillospiraceae	Oscillospiraceae_unclassified
Otu001074	438	0.596722	8.74141e-07	0.000183036	Bacteria	Firmicutes	Clostridia	Christensenellales	Christensenellaceae	Christensenellaceae_R-7_group
Otu001075	438	0.999888	0.000120687	5.34021e-13	Bacteria	Firmicutes	Bacilli	Bacilli_unclassified	Bacilli_unclassified	Bacilli_unclassified
Otu001076	438	0.596722	8.87726e-07	0.000189699	Bacteria	Bacteroidota	Bacteroidia	Bacteroidales	Bacteroidales_RF16_group	Bacteroidales_RF16_group_ge
Otu001077	435	0.999973	2.92114e-07	0.000184895	Bacteria	Firmicutes	Clostridia	Oscillospirales	UCG-010	UCG-010_ge
Otu001078	435	0.999998	9.08692e-12	0.000171319	Bacteria	Firmicutes	Clostridia	Oscillospirales	UCG-010	UCG-010_ge
Otu001079	435	1	8.96207e-12	0.000188215	Bacteria	Firmicutes	Clostridia	Oscillospirales	UCG-010	UCG-010_ge
Otu001082	434	0.999324	9.44712e-12	0.000198118	Bacteria	Firmicutes	Clostridia	Clostridia_UCG-014	Clostridia_UCG-014_fa	Clostridia_UCG-014_ge
Otu001083	433	0.999997	4.08899e-11	0.000178941	Bacteria	Firmicutes	Clostridia	Oscillospirales	Oscillospiraceae	Oscillospiraceae_unclassified
Otu001084	433	0.999973	2.1109e-11	0.000182368	Bacteria	Firmicutes	Clostridia	Oscillospirales	Oscillospirales_unclassified	Oscillospirales_unclassified
Otu001085	432	0.596722	1.51018e-06	0.00018431	Bacteria	Firmicutes	Clostridia	Christensenellales	Christensenellaceae	Christensenellaceae_R-7_group
Otu001086	431	0.982358	2.92115e-07	0.000175422	Bacteria	Bacteroidota	Bacteroidia	Bacteroidales	Rikenellaceae	Rikenellaceae_RC9_gut_group
Otu001087	431	0.999999	2.92115e-07	0.000182261	Bacteria	Firmicutes	Clostridia	Lachnospirales	Lachnospiraceae	Lachnospiraceae_unclassified
Otu001088	430	0.997566	1.78211e-12	0.000163682	Bacteria	Bacteroidota	Bacteroidia	Bacteroidales	Rikenellaceae	Rikenellaceae_RC9_gut_group
Otu001089	430	0.999063	0.000136053	4.3597e-07	Bacteria	Firmicutes	Clostridia	Clostridia_or	Hungateiclostridiaceae	Fastidiosipila
Otu001090	430	1	9.24039e-07	0.000187873	Bacteria	Proteobacteria	Alphaproteobacteria	Rhodospirillales	uncultured	uncultured_ge
Otu001091	430	1	3.93535e-11	0.000187165	Bacteria	Firmicutes	Clostridia	Christensenellales	Christensenellaceae	Christensenellaceae_R-7_group
Otu001092	429	1	0.000130629	4.3597e-07	Bacteria	Firmicutes	Bacilli	Lactobacillales	Lactobacillales_unclassified	Lactobacillales_unclassified
Otu001093	429	1	2.92114e-07	0.00017458	Bacteria	Firmicutes	Clostridia	Lachnospirales	Lachnospiraceae	Lachnospiraceae_UCG-010
Otu001094	429	1	5.59387e-11	0.000183513	Bacteria	Firmicutes	Clostridia	Oscillospirales	Ruminococcaceae	Ruminococcus
Otu001095	428	1	2.92114e-07	0.000191884	Bacteria	Firmicutes	Clostridia	Oscillospirales	Oscillospiraceae	UCG-005
Otu001096	428	0.999983	4.59251e-11	0.000187205	Bacteria	Firmicutes	Clostridia	Clostridia_UCG-014	Clostridia_UCG-014_fa	Clostridia_UCG-014_ge
Otu001097	428	1	1.02824e-12	0.000186774	Bacteria	Firmicutes	Clostridia	Clostridia_UCG-014	Clostridia_UCG-014_fa	Clostridia_UCG-014_ge
Otu001098	428	0.596722	1.59536e-06	0.000179289	Bacteria	Firmicutes	Clostridia	Christensenellales	Christensenellaceae	Christensenellaceae_R-7_group
Otu001099	427	0.999324	8.82848e-12	0.000178206	Bacteria	Cyanobacteria	Vampirivibrionia	Gastranaerophilales	Gastranaerophilales_fa	Gastranaerophilales_ge
Otu001100	426	0.997026	2.92114e-07	0.000146845	Bacteria	Bacteroidota	Bacteroidia	Bacteroidales	Bacteroidaceae	Bacteroides
Otu001102	426	0.998821	0.000152959	6.61162e-13	Bacteria	Actinobacteriota	Actinobacteria	Actinobacteria_unclassified	Actinobacteria_unclassified	Actinobacteria_unclassified
Otu001103	426	0.999934	1.67217e-12	0.00018259	Bacteria	Bacteroidota	Bacteroidia	Bacteroidales	Bacteroidales_unclassified	Bacteroidales_unclassified
Otu001104	425	1	4.05538e-11	0.000190262	Bacteria	Bacteroidota	Bacteroidia	Bacteroidales	Barnesiellaceae	uncultured
Otu001105	424	1	5.45696e-07	0.000185333	Bacteria	Firmicutes	Clostridia	Oscillospirales	Ruminococcaceae	Ruminococcaceae_unclassified
Otu001106	424	1	3.93659e-11	0.00018255	Bacteria	Firmicutes	Clostridia	Clostridia_unclassified	Clostridia_unclassified	Clostridia_unclassified
Otu001107	423	0.999652	0.00011266	5.6331e-13	Bacteria	Bacteroidota	Bacteroidia	Bacteroidales	Bacteroidales_unclassified	Bacteroidales_unclassified
Otu001109	422	1	1.05901e-16	0.000151379	Bacteria	Firmicutes	Clostridia	Oscillospirales	UCG-010	UCG-010_ge
Otu001110	422	0.922909	2.92114e-07	0.000179701	Bacteria	Firmicutes	Clostridia	Oscillospirales	UCG-010	UCG-010_ge
Otu001111	421	0.998208	1.70159e-12	0.000178388	Bacteria	Bacteroidota	Bacteroidia	Bacteroidia_unclassified	Bacteroidia_unclassified	Bacteroidia_unclassified
Otu001112	421	0.999998	4.19663e-11	0.000177079	Bacteria	Firmicutes	Clostridia	Clostridia_vadinBB60_group	Clostridia_vadinBB60_group_fa	Clostridia_vadinBB60_group_ge
Otu001113	421	0.83975	3.54777e-06	0.000173329	Bacteria	Firmicutes	Clostridia	Oscillospirales	Oscillospiraceae	UCG-005
Otu001114	420	0.99979	2.20991e-11	0.000174616	Bacteria	Firmicutes	Clostridia	Lachnospirales	Lachnospiraceae	Anaerosporobacter
Otu001115	420	0.999997	4.09729e-11	0.000180095	Bacteria	Firmicutes	Clostridia	Oscillospirales	Oscillospiraceae	UCG-002
Otu001117	420	0.999986	1.3735e-12	0.000164443	Bacteria	Firmicutes	Clostridia	Christensenellales	Christensenellaceae	Christensenellaceae_R-7_group
Otu001118	420	0.999999	4.26078e-11	0.000181464	Bacteria	Firmicutes	Bacilli	RF39	RF39_fa	RF39_ge
Otu001119	420	0.983013	0.00012063	2.55753e-13	Bacteria	Firmicutes	Firmicutes_unclassified	Firmicutes_unclassified	Firmicutes_unclassified	Firmicutes_unclassified
Otu001121	419	0.999901	1.591e-12	0.000177664	Bacteria	Bacteroidota	Bacteroidia	Bacteroidales	Rikenellaceae	Alistipes
Otu001123	417	1	1.05442e-12	0.00018351	Bacteria	Firmicutes	Clostridia	Oscillospirales	UCG-010	UCG-010_ge
Otu001124	417	0.999847	2.35139e-11	0.000177998	Bacteria	Bacteroidota	Bacteroidia	Bacteroidales	Rikenellaceae	Rikenellaceae_RC9_gut_group
Otu001125	416	0.999998	0.000125241	3.5461e-13	Bacteria	Firmicutes	Clostridia	Peptostreptococcales-Tissierellales	Peptostreptococcales-Tissierellales_fa	Peptostreptococcales-Tissierellales_fa_unclassified
Otu001126	415	0.596722	5.84229e-07	0.00019671	Bacteria	Firmicutes	Clostridia	Oscillospirales	Oscillospirales_fa	Oscillospirales_ge
Otu001127	414	1	1.32431e-12	0.00017685	Bacteria	Firmicutes	Clostridia	Lachnospirales	Lachnospiraceae	Lachnospiraceae_unclassified
Otu001128	414	0.596722	5.84229e-07	0.000176319	Bacteria	Firmicutes	Bacilli	RF39	RF39_fa	RF39_ge
Otu001129	413	0.742377	3.027e-06	9.33182e-05	Bacteria	Firmicutes	Clostridia	Oscillospirales	Oscillospiraceae	UCG-005
Otu001131	413	0.999997	2.92114e-07	0.000192377	Bacteria	Firmicutes	Clostridia	Clostridia_vadinBB60_group	Clostridia_vadinBB60_group_fa	Clostridia_vadinBB60_group_ge
Otu001132	412	0.994375	2.92114e-07	0.000175229	Bacteria	Firmicutes	Clostridia	Oscillospirales	Oscillospirales_fa	Oscillospirales_ge
Otu001133	412	1	2.79214e-11	0.000182066	Bacteria	Firmicutes	Clostridia	Oscillospirales	Oscillospirales_unclassified	Oscillospirales_unclassified
Otu001134	412	1	3.81323e-11	0.000177118	Bacteria	Firmicutes	Clostridia	Oscillospirales	Oscillospiraceae	NK4A214_group
Otu001135	411	0.993205	3.17475e-07	0.000163301	Bacteria	Firmicutes	Clostridia	Clostridia_unclassified	Clostridia_unclassified	Clostridia_unclassified
Otu001136	411	0.596722	5.84229e-07	0.00017634	Bacteria	Firmicutes	Clostridia	Oscillospirales	Oscillospirales_unclassified	Oscillospirales_unclassified
Otu001137	411	0.994375	2.92114e-07	0.000175408	Bacteria	Firmicutes	Clostridia	Oscillospirales	Oscillospirales_unclassified	Oscillospirales_unclassified
Otu001138	410	0.999324	2.92114e-07	0.000188165	Bacteria	Bacteroidota	Bacteroidia	Bacteroidales	Prevotellaceae	Prevotellaceae_UCG-004
Otu001139	409	0.676661	2.08372e-06	0.000157256	Bacteria	Firmicutes	Clostridia	Christensenellales	Christensenellaceae	Christensenellaceae_R-7_group
Otu001140	408	0.999549	0.000119786	1.64469e-12	Bacteria	Bacteroidota	Bacteroidia	Bacteroidales	Bacteroidales_unclassified	Bacteroidales_unclassified
Otu001141	408	1	5.11849e-11	0.000176986	Bacteria	Firmicutes	Clostridia	Oscillospirales	Ruminococcaceae	Ruminococcaceae_unclassified
Otu001142	407	0.99926	0.000126442	1.70702e-12	Bacteria	Firmicutes	Bacilli	Lactobacillales	Lactobacillales_unclassified	Lactobacillales_unclassified
Otu001144	406	0.638621	8.76343e-07	0.000173597	Bacteria	Desulfobacterota	Desulfovibrionia	Desulfovibrionales	Desulfovibrionaceae	Mailhella
Otu001145	406	1	2.92114e-07	0.000175539	Bacteria	Firmicutes	Clostridia	Clostridia_unclassified	Clostridia_unclassified	Clostridia_unclassified
Otu001146	406	0.596722	5.84229e-07	0.000109824	Bacteria	Firmicutes	Clostridia	Lachnospirales	Lachnospiraceae	Lachnospiraceae_NK3A20_group
Otu001147	406	0.989711	0.000100801	5.43772e-13	Bacteria	Bacteria_unclassified	Bacteria_unclassified	Bacteria_unclassified	Bacteria_unclassified	Bacteria_unclassified
Otu001148	405	0.999995	2.92114e-07	0.000180713	Bacteria	Firmicutes	Clostridia	Lachnospirales	Lachnospiraceae	Lachnospiraceae_unclassified
Otu001149	405	1	3.80773e-11	0.000180688	Bacteria	Firmicutes	Clostridia	Oscillospirales	Oscillospirales_unclassified	Oscillospirales_unclassified
Otu001150	405	0.999973	4.16099e-11	0.000169699	Bacteria	Firmicutes	Clostridia	Oscillospirales	UCG-010	UCG-010_ge
Otu001151	405	1	9.56354e-13	0.000177188	Bacteria	Bacteroidota	Bacteroidia	Bacteroidales	Prevotellaceae	Prevotellaceae_UCG-004
Otu001152	404	0.596722	5.84229e-07	0.000162039	Bacteria	Firmicutes	Clostridia	Oscillospirales	Oscillospirales_fa	Oscillospirales_ge
Otu001153	404	1	9.45481e-13	0.000169005	Bacteria	Firmicutes	Clostridia	Lachnospirales	Lachnospiraceae	Lachnospiraceae_unclassified
Otu001154	403	0.992738	2.92114e-07	0.000176405	Bacteria	Bacteroidota	Bacteroidia	Bacteroidales	Rikenellaceae	Alistipes
Otu001155	402	0.596722	5.84229e-07	0.000171944	Bacteria	Firmicutes	Clostridia	Oscillospirales	UCG-010	UCG-010_ge
Otu001156	400	0.999715	2.31277e-11	0.000167561	Bacteria	Proteobacteria	Alphaproteobacteria	Rhodospirillales	uncultured	uncultured_ge
Otu001157	399	0.999954	4.32732e-11	0.000168649	Bacteria	Firmicutes	Clostridia	Oscillospirales	UCG-010	UCG-010_ge
Otu001158	398	0.999411	1.68619e-12	0.000155687	Bacteria	Firmicutes	Clostridia	Christensenellales	Christensenellaceae	Christensenellaceae_R-7_group
Otu001159	397	0.998701	6.02449e-13	0.000166061	Bacteria	Firmicutes	Firmicutes_unclassified	Firmicutes_unclassified	Firmicutes_unclassified	Firmicutes_unclassified
Otu001160	397	1	9.53366e-13	0.000167185	Bacteria	Firmicutes	Clostridia	Oscillospirales	Oscillospiraceae	Oscillospiraceae_unclassified
Otu001161	397	0.999324	2.39336e-11	0.000176496	Bacteria	Bacteroidota	Bacteroidia	Bacteroidales	Rikenellaceae	Rikenellaceae_RC9_gut_group
Otu001162	396	0.999998	1.39023e-10	0.000165986	Bacteria	Firmicutes	Clostridia	Clostridia_unclassified	Clostridia_unclassified	Clostridia_unclassified
Otu001163	395	0.983751	1.00698e-06	0.000170763	Bacteria	Bacteroidota	Bacteroidia	Bacteroidales	Prevotellaceae	Alloprevotella
Otu001165	394	0.995869	0.000103265	4.3597e-07	Bacteria	Bacteria_unclassified	Bacteria_unclassified	Bacteria_unclassified	Bacteria_unclassified	Bacteria_unclassified
Otu001166	394	0.999991	0.000112891	3.48343e-13	Bacteria	Firmicutes	Bacilli	Lactobacillales	Aerococcaceae	Aerococcaceae_unclassified
Otu001167	394	0.999798	0.000140427	4.3597e-07	Bacteria	Firmicutes	Bacilli	Lactobacillales	Lactobacillales_unclassified	Lactobacillales_unclassified
Otu001169	393	0.999998	2.92114e-07	0.000172578	Bacteria	Firmicutes	Clostridia	Clostridia_UCG-014	Clostridia_UCG-014_fa	Clostridia_UCG-014_ge
Otu001170	393	0.999994	0.000110038	3.51939e-13	Bacteria	Firmicutes	Bacilli	Lactobacillales	Lactobacillales_unclassified	Lactobacillales_unclassified
Otu001171	392	1	2.57259e-13	0.000171451	Bacteria	Firmicutes	Clostridia	Oscillospirales	UCG-010	UCG-010_ge
Otu001172	392	1	7.60438e-13	0.000167278	Bacteria	Firmicutes	Clostridia	Clostridia_unclassified	Clostridia_unclassified	Clostridia_unclassified
Otu001174	391	0.999961	2.26757e-11	0.000168643	Bacteria	Firmicutes	Clostridia	Oscillospirales	Ruminococcaceae	uncultured
Otu001175	391	0.596722	5.84229e-07	0.000170452	Bacteria	Firmicutes	Clostridia	Lachnospirales	Lachnospiraceae	Lachnospiraceae_unclassified
Otu001177	390	1	2.92114e-07	0.000167117	Bacteria	Firmicutes	Clostridia	Oscillospirales	UCG-010	UCG-010_ge
Otu001178	390	0.999997	3.17475e-07	0.000170412	Bacteria	Firmicutes	Clostridia	Clostridia_unclassified	Clostridia_unclassified	Clostridia_unclassified
Otu001179	390	0.999999	0.000111297	8.59776e-14	Bacteria	Bacteroidota	Bacteroidia	Bacteroidales	Porphyromonadaceae	Porphyromonas
Otu001180	390	1	2.92114e-07	0.000169957	Bacteria	Firmicutes	Clostridia	Oscillospirales	Ruminococcaceae	Ruminococcus
Otu001181	389	0.999575	4.54233e-13	0.000162336	Bacteria	Firmicutes	Clostridia	Clostridia_unclassified	Clostridia_unclassified	Clostridia_unclassified
Otu001182	388	0.983751	9.1266e-12	0.000164895	Bacteria	Firmicutes	Clostridia	Oscillospirales	Butyricicoccaceae	UCG-009
Otu001184	387	0.999489	5.45696e-07	0.000167524	Bacteria	Firmicutes	Clostridia	Clostridia_UCG-014	Clostridia_UCG-014_fa	Clostridia_UCG-014_ge
Otu001185	387	1	4.50678e-11	0.000171496	Bacteria	Verrucomicrobiota	Verrucomicrobiae	Verrucomicrobiales	Akkermansiaceae	Akkermansia
Otu001186	387	1	2.99525e-11	0.000169505	Bacteria	Firmicutes	Clostridia	Oscillospirales	Oscillospiraceae	Oscillibacter
Otu001187	386	0.999411	5.69337e-07	0.000172374	Bacteria	Firmicutes	Clostridia	Monoglobales	Monoglobaceae	Monoglobus
Otu001188	385	0.999983	1.31113e-12	0.000147153	Bacteria	Firmicutes	Clostridia	Oscillospirales	Ruminococcaceae	uncultured
Otu001189	385	0.999997	2.92118e-07	0.000161628	Bacteria	Firmicutes	Clostridia	Clostridia_UCG-014	Clostridia_UCG-014_fa	Clostridia_UCG-014_ge
Otu001190	385	0.999997	2.92114e-07	0.00016883	Bacteria	Firmicutes	Clostridia	Oscillospirales	UCG-010	UCG-010_ge
Otu001191	384	1	3.94652e-11	0.000166535	Bacteria	Firmicutes	Clostridia	Clostridia_unclassified	Clostridia_unclassified	Clostridia_unclassified
Otu001192	384	0.999979	0.000117454	2.00387e-13	Bacteria	Firmicutes	Clostridia	Clostridia_unclassified	Clostridia_unclassified	Clostridia_unclassified
Otu001193	384	0.964796	9.24039e-07	0.000164638	Bacteria	Firmicutes	Clostridia	Oscillospirales	UCG-010	UCG-010_ge
Otu001194	383	0.999991	2.90567e-11	0.000151125	Bacteria	Firmicutes	Clostridia	Oscillospirales	Ruminococcaceae	uncultured
Otu001195	383	0.999994	3.95778e-14	0.000149592	Bacteria	Verrucomicrobiota	Kiritimatiellae	WCHB1-41	WCHB1-41_fa	WCHB1-41_ge
Otu001196	382	1	2.92114e-07	0.000162805	Bacteria	Firmicutes	Clostridia	Christensenellales	Christensenellaceae	Christensenellaceae_R-7_group
Otu001197	382	1	4.78356e-11	0.000175235	Bacteria	Firmicutes	Clostridia	Oscillospirales	UCG-010	UCG-010_ge
Otu001198	382	1	9.46794e-13	0.000158519	Bacteria	Firmicutes	Clostridia	Christensenellales	Christensenellaceae	Christensenellaceae_R-7_group
Otu001200	381	0.999734	0.00011193	5.98099e-13	Bacteria	Bacteroidota	Bacteroidia	Bacteroidales	Porphyromonadaceae	Porphyromonas
Otu001201	381	0.99979	2.92114e-07	0.000182513	Bacteria	Bacteroidota	Bacteroidia	Bacteroidales	Rikenellaceae	Rikenellaceae_RC9_gut_group
Otu001203	380	0.999994	4.42686e-11	0.000162783	Bacteria	Firmicutes	Clostridia	Oscillospirales	Ruminococcaceae	Ruminococcaceae_unclassified
Otu001204	379	1	2.92114e-07	0.00015356	Bacteria	Bacteria_unclassified	Bacteria_unclassified	Bacteria_unclassified	Bacteria_unclassified	Bacteria_unclassified
Otu001205	378	0.998208	1.22166e-10	0.0001644	Bacteria	Firmicutes	Clostridia	Oscillospirales	UCG-010	UCG-010_ge
Otu001206	378	0.596722	5.84229e-07	0.000171006	Bacteria	Firmicutes	Clostridia	Oscillospirales	UCG-010	UCG-010_ge
Otu001207	377	0.999999	1.15079e-12	0.00015282	Bacteria	Proteobacteria	Alphaproteobacteria	Rhodospirillales	uncultured	uncultured_ge
Otu001208	377	0.596722	5.84229e-07	0.000154842	Bacteria	Cyanobacteria	Vampirivibrionia	Gastranaerophilales	Gastranaerophilales_fa	Gastranaerophilales_ge
Otu001209	377	0.999074	4.88856e-11	0.000158847	Bacteria	Firmicutes	Bacilli	Bacilli_unclassified	Bacilli_unclassified	Bacilli_unclassified
Otu001210	377	0.999996	0.000107701	3.12482e-14	Bacteria	Firmicutes	Bacilli	Lactobacillales	Lactobacillales_unclassified	Lactobacillales_unclassified
Otu001211	377	0.596722	5.84229e-07	0.000159014	Bacteria	Bacteria_unclassified	Bacteria_unclassified	Bacteria_unclassified	Bacteria_unclassified	Bacteria_unclassified
Otu001212	377	0.99942	0.000119431	1.75058e-12	Bacteria	Firmicutes	Clostridia	Peptostreptococcales-Tissierellales	Peptostreptococcales-Tissierellales_fa	Anaerococcus
Otu001213	376	0.999986	9.97015e-14	0.000156109	Bacteria	Firmicutes	Bacilli	RF39	RF39_fa	RF39_ge
Otu001214	376	0.99999	3.77606e-11	0.000158589	Bacteria	Firmicutes	Clostridia	Clostridia_UCG-014	Clostridia_UCG-014_fa	Clostridia_UCG-014_ge
Otu001215	376	0.999957	0.000106939	2.64325e-12	Bacteria	Firmicutes	Bacilli	Lactobacillales	Lactobacillales_unclassified	Lactobacillales_unclassified
Otu001216	375	0.99942	0.00010842	5.75574e-13	Bacteria	Firmicutes	Bacilli	Lactobacillales	Aerococcaceae	Aerococcaceae_unclassified
Otu001217	374	0.999957	4.701e-11	0.00016453	Bacteria	Firmicutes	Clostridia	Oscillospirales	UCG-010	UCG-010_ge
Otu001218	374	0.999788	2.92114e-07	0.000154912	Bacteria	Firmicutes	Clostridia	Lachnospirales	Lachnospiraceae	Lachnospiraceae_unclassified
Otu001220	374	0.999999	4.11949e-14	0.000160313	Bacteria	Firmicutes	Clostridia	Christensenellales	Christensenellaceae	Christensenellaceae_R-7_group
Otu001221	373	1	4.06494e-11	0.000162677	Bacteria	Spirochaetota	Spirochaetia	Spirochaetales	Spirochaetaceae	GWE2-31-10
Otu001223	371	0.962103	7.35083e-11	0.000152489	Bacteria	Firmicutes	Clostridia	Oscillospirales	UCG-010	UCG-010_ge
Otu001224	371	0.999996	0.000111726	3.59379e-13	Bacteria	Firmicutes	Bacilli	Lactobacillales	Aerococcaceae	Aerococcaceae_unclassified
Otu001227	370	0.999112	9.05563e-12	0.000158175	Bacteria	Bacteroidota	Bacteroidia	Bacteroidales	Bacteroidales_unclassified	Bacteroidales_unclassified
Otu001228	370	0.999575	1.54265e-12	0.000150565	Bacteria	Bacteroidota	Bacteroidia	Bacteroidales	Bacteroidales_unclassified	Bacteroidales_unclassified
Otu001229	370	0.997738	9.23753e-05	1.50994e-12	Bacteria	Bacteria_unclassified	Bacteria_unclassified	Bacteria_unclassified	Bacteria_unclassified	Bacteria_unclassified
Otu001230	370	0.999994	4.43747e-11	0.000162633	Bacteria	Firmicutes	Clostridia	Lachnospirales	Lachnospiraceae	Lachnospiraceae_unclassified
Otu001231	370	0.999652	0.000100629	6.77275e-14	Bacteria	Actinobacteriota	Actinobacteria	Propionibacteriales	Propionibacteriaceae	Propionibacteriaceae_unclassified
Otu001232	369	0.999352	4.69379e-11	0.000145743	Bacteria	Firmicutes	Clostridia	Oscillospirales	Oscillospirales_fa	Oscillospirales_ge
Otu001233	369	1	2.41983e-11	0.00015564	Bacteria	Firmicutes	Clostridia	Oscillospirales	UCG-010	UCG-010_ge
Otu001234	368	0.596722	5.84229e-07	0.000163305	Bacteria	Firmicutes	Clostridia	Monoglobales	Monoglobaceae	Monoglobus
Otu001236	368	0.994631	2.37933e-11	0.00015245	Bacteria	Bacteroidota	Bacteroidia	Bacteroidales	Rikenellaceae	Rikenellaceae_RC9_gut_group
Otu001237	367	1	4.36767e-11	0.000161045	Bacteria	Firmicutes	Clostridia	Clostridia_or	Hungateiclostridiaceae	Hungateiclostridiaceae_unclassified
Otu001238	367	0.999588	1.1759e-13	0.000153825	Bacteria	Firmicutes	Clostridia	Monoglobales	Monoglobaceae	Monoglobus
Otu001239	367	0.970739	7.7807e-13	0.000167633	Bacteria	Bacteroidota	Bacteroidia	Bacteroidales	uncultured	uncultured_ge
Otu001240	367	1	1.11326e-12	0.000158384	Bacteria	Firmicutes	Clostridia	Oscillospirales	Ruminococcaceae	Ruminococcaceae_unclassified
Otu001241	367	0.784238	0.000114302	9.55324e-14	Bacteria	Firmicutes	Firmicutes_unclassified	Firmicutes_unclassified	Firmicutes_unclassified	Firmicutes_unclassified
Otu001242	367	1	1.68594e-11	0.000158562	Bacteria	Firmicutes	Clostridia	Oscillospirales	Oscillospiraceae	Oscillospiraceae_unclassified
Otu001243	367	0.997479	2.34415e-11	0.00015367	Bacteria	Firmicutes	Clostridia	Clostridia_unclassified	Clostridia_unclassified	Clostridia_unclassified
Otu001244	366	0.999011	5.45335e-14	0.000138492	Bacteria	Firmicutes	Clostridia	Christensenellales	Christensenellaceae	Christensenellaceae_R-7_group
Otu001245	366	0.99994	0.000111403	2.18726e-13	Bacteria	Firmicutes	Clostridia	Peptostreptococcales-Tissierellales	Peptostreptococcales-Tissierellales_fa	Peptostreptococcales-Tissierellales_fa_unclassified
Otu001246	366	0.999698	2.92114e-07	0.000154146	Bacteria	Bacteroidota	Bacteroidia	Bacteroidales	Rikenellaceae	Rikenellaceae_RC9_gut_group
Otu001247	366	1	9.79759e-13	0.000156505	Bacteria	Firmicutes	Clostridia	Lachnospirales	Lachnospiraceae	Lachnospiraceae_unclassified
Otu001248	365	1	2.92114e-07	0.000156142	Bacteria	Firmicutes	Clostridia	Oscillospirales	Ruminococcaceae	Ruminococcus
Otu001249	365	0.625225	9.94186e-05	8.71939e-07	Bacteria	Spirochaetota	Spirochaetia	Spirochaetales	Spirochaetaceae	Treponema
Otu001251	363	0.999555	4.68414e-11	0.00014411	Bacteria	Firmicutes	Clostridia	Clostridia_unclassified	Clostridia_unclassified	Clostridia_unclassified
Otu001252	362	0.998503	9.90332e-12	0.000171257	Bacteria	Bacteroidota	Bacteroidia	Bacteroidales	Prevotellaceae	Alloprevotella
Otu001253	362	0.999973	1.92737e-11	0.00016186	Bacteria	Bacteroidota	Bacteroidia	Bacteroidales	Prevotellaceae	Prevotellaceae_UCG-004
Otu001254	362	0.998821	0.000101061	5.90456e-13	Bacteria	Bacteroidota	Bacteroidia	Bacteroidales	Bacteroidales_unclassified	Bacteroidales_unclassified
Otu001255	362	0.625225	9.63858e-05	8.71939e-07	Bacteria	Bacteria_unclassified	Bacteria_unclassified	Bacteria_unclassified	Bacteria_unclassified	Bacteria_unclassified
Otu001256	361	0.975811	8.8965e-12	0.000150003	Bacteria	Firmicutes	Clostridia	Clostridia_unclassified	Clostridia_unclassified	Clostridia_unclassified
Otu001257	361	0.99994	0.000111851	4.3597e-07	Bacteria	Firmicutes	Clostridia	Peptostreptococcales-Tissierellales	Peptostreptococcales-Tissierellales_fa	Helcococcus
Otu001258	361	0.596722	5.84229e-07	0.000154709	Bacteria	Firmicutes	Clostridia	Lachnospirales	Lachnospiraceae	Lachnospiraceae_unclassified
Otu001259	360	0.999063	0.000106093	1.67084e-12	Bacteria	Bacteroidota	Bacteroidia	Bacteroidales	Bacteroidales_unclassified	Bacteroidales_unclassified
Otu001260	360	0.998208	6.62479e-07	0.000152684	Bacteria	Firmicutes	Bacilli	RF39	RF39_fa	RF39_ge
Otu001261	359	0.999999	1.12922e-13	0.000145371	Bacteria	Firmicutes	Clostridia	Oscillospirales	UCG-010	UCG-010_ge
Otu001262	359	0.999957	4.68875e-11	0.000159121	Bacteria	Firmicutes	Bacilli	Acholeplasmatales	Acholeplasmataceae	Anaeroplasma
Otu001263	359	0.638621	8.76343e-07	0.000127552	Bacteria	Firmicutes	Clostridia	Lachnospirales	Lachnospiraceae	Frisingicoccus
Otu001265	357	0.999999	4.3635e-11	0.000157445	Bacteria	Firmicutes	Clostridia	Oscillospirales	Oscillospirales_unclassified	Oscillospirales_unclassified
Otu001266	356	0.994999	9.78417e-05	1.5673e-12	Bacteria	Firmicutes	Clostridia	Peptostreptococcales-Tissierellales	Peptostreptococcales-Tissierellales_fa	Peptostreptococcales-Tissierellales_fa_unclassified
Otu001267	355	0.994999	9.32083e-05	5.63899e-13	Bacteria	Firmicutes	Firmicutes_unclassified	Firmicutes_unclassified	Firmicutes_unclassified	Firmicutes_unclassified
Otu001268	355	1	4.39988e-14	0.00015296	Bacteria	Verrucomicrobiota	Kiritimatiellae	WCHB1-41	WCHB1-41_fa	WCHB1-41_ge
Otu001269	355	0.999995	1.73947e-12	0.000157657	Bacteria	Firmicutes	Clostridia	Oscillospirales	Oscillospiraceae	NK4A214_group
Otu001270	355	0.999788	4.84765e-11	0.000147087	Bacteria	Bacteroidota	Bacteroidia	Bacteroidales	Rikenellaceae	Rikenellaceae_RC9_gut_group
Otu001271	354	0.999575	1.71766e-12	0.000157328	Bacteria	Firmicutes	Clostridia	Christensenellales	Christensenellaceae	Christensenellaceae_R-7_group
Otu001273	353	1	9.98878e-12	0.000148275	Bacteria	Firmicutes	Clostridia	Lachnospirales	Lachnospiraceae	Lachnospiraceae_unclassified
Otu001274	352	0.999944	5.78616e-13	0.000146309	Bacteria	Spirochaetota	Spirochaetia	Spirochaetales	Spirochaetaceae	Treponema
Otu001275	352	0.9352	0.000103126	8.82566e-14	Bacteria	Firmicutes	Clostridia	Peptostreptococcales-Tissierellales	Peptostreptococcales-Tissierellales_fa	Helcococcus
Otu001276	352	0.998169	8.99275e-05	5.39411e-13	Bacteria	Firmicutes	Bacilli	Lactobacillales	Lactobacillales_unclassified	Lactobacillales_unclassified
Otu001277	352	0.596722	1.06826e-06	0.000144803	Bacteria	Firmicutes	Clostridia	Lachnospirales	Lachnospiraceae	Lachnospiraceae_unclassified
Otu001278	352	0.794897	9.00069e-05	4.40737e-05	Bacteria	Firmicutes	Bacilli	Bacillales	Planococcaceae	Planococcaceae_unclassified
Otu001279	351	0.999961	5.79418e-13	0.000149028	Bacteria	Bacteroidota	Bacteroidia	Bacteroidales	Bacteroidales_unclassified	Bacteroidales_unclassified
Otu001280	351	0.908633	5.25676e-12	0.000143877	Bacteria	Bacteroidota	Bacteroidia	Bacteroidales	Prevotellaceae	Prevotellaceae_unclassified
Otu001281	351	0.999979	9.78307e-05	4.3597e-07	Bacteria	Spirochaetota	Spirochaetia	Spirochaetales	Spirochaetaceae	Treponema
Otu001282	350	0.999983	2.92114e-07	0.000152518	Bacteria	Firmicutes	Clostridia	Clostridia_unclassified	Clostridia_unclassified	Clostridia_unclassified
Otu001283	350	0.998701	4.83483e-11	0.000142325	Bacteria	Bacteroidota	Bacteroidia	Bacteroidales	Bacteroidales_unclassified	Bacteroidales_unclassified
Otu001284	350	0.999934	4.87764e-11	0.000142996	Bacteria	Firmicutes	Clostridia	Lachnospirales	Lachnospiraceae	Lachnospiraceae_unclassified
Otu001285	349	0.992293	8.82148e-12	0.000145201	Bacteria	Firmicutes	Clostridia	Oscillospirales	UCG-010	UCG-010_ge
Otu001286	349	0.998208	1.79772e-11	0.000150409	Bacteria	Bacteroidota	Bacteroidia	Bacteroidales	uncultured	uncultured_ge
Otu001287	349	0.99999	5.11411e-11	0.00014671	Bacteria	Verrucomicrobiota	Verrucomicrobiae	Verrucomicrobiales	Akkermansiaceae	Akkermansia
Otu001288	347	0.999998	2.92115e-07	0.00014517	Bacteria	Firmicutes	Clostridia	Oscillospirales	UCG-010	UCG-010_ge
Otu001289	347	0.999847	2.34073e-11	0.000150126	Bacteria	Firmicutes	Clostridia	Oscillospirales	Ruminococcaceae	Ruminococcus
Otu001291	346	0.596722	5.84229e-07	0.000150224	Bacteria	Firmicutes	Clostridia	Peptostreptococcales-Tissierellales	Peptostreptococcales-Tissierellales_unclassified	Peptostreptococcales-Tissierellales_unclassified
Otu001292	346	0.638621	8.76343e-07	0.000150448	Bacteria	Firmicutes	Clostridia	Clostridia_vadinBB60_group	Clostridia_vadinBB60_group_fa	Clostridia_vadinBB60_group_ge
Otu001293	345	0.999994	1.09184e-13	0.000146976	Bacteria	Firmicutes	Clostridia	Oscillospirales	Oscillospirales_fa	Oscillospirales_ge
Otu001294	345	0.999979	9.80477e-05	3.52123e-13	Bacteria	Firmicutes	Clostridia	Peptostreptococcales-Tissierellales	Peptostreptococcales-Tissierellales_fa	Peptostreptococcales-Tissierellales_fa_unclassified
Otu001295	344	0.999876	1.24474e-13	0.000132082	Bacteria	Firmicutes	Bacilli	RF39	RF39_fa	RF39_ge
Otu001296	344	0.596722	5.84229e-07	0.000147473	Bacteria	Firmicutes	Bacilli	Bacilli_unclassified	Bacilli_unclassified	Bacilli_unclassified
Otu001297	343	0.99999	2.92114e-07	0.000114337	Bacteria	Verrucomicrobiota	Lentisphaeria	Victivallales	Victivallaceae	Victivallaceae_ge
Otu001298	343	0.964796	2.92114e-07	0.000151299	Bacteria	Bacteroidota	Bacteroidia	Bacteroidales	Rikenellaceae	Rikenellaceae_RC9_gut_group
Otu001299	342	0.990458	5.45696e-07	0.000143146	Bacteria	Firmicutes	Clostridia	Oscillospirales	Oscillospiraceae	Oscillospiraceae_unclassified
Otu001301	341	0.999997	3.01104e-11	0.000132057	Bacteria	Firmicutes	Bacilli	Bacilli_unclassified	Bacilli_unclassified	Bacilli_unclassified
Otu001303	341	1	4.54921e-14	0.000150826	Bacteria	Firmicutes	Clostridia	Oscillospirales	Oscillospirales_unclassified	Oscillospirales_unclassified
Otu001304	340	0.993804	8.90377e-12	0.000141866	Bacteria	Spirochaetota	Spirochaetia	Spirochaetales	Spirochaetaceae	Treponema
Otu001306	339	0.999944	1.67699e-12	0.000144911	Bacteria	Firmicutes	Clostridia	Oscillospirales	Oscillospirales_fa	Oscillospirales_ge
Otu001307	338	0.999849	0.000110011	6.75382e-13	Bacteria	Firmicutes	Bacilli	Lactobacillales	Aerococcaceae	Facklamia
Otu001308	338	0.999617	2.28997e-11	0.000143856	Bacteria	Spirochaetota	Spirochaetia	Spirochaetales	Spirochaetaceae	Sediminispirochaeta
Otu001309	337	0.999788	2.92114e-07	0.000151267	Bacteria	Bacteroidota	Bacteroidia	Bacteroidales	Rikenellaceae	Alistipes
Otu001310	337	1	1.08779e-13	0.000146123	Bacteria	Firmicutes	Clostridia	Oscillospirales	UCG-010	UCG-010_ge
Otu001311	336	0.968526	2.92114e-07	0.000141288	Bacteria	Bacteroidota	Bacteroidia	Bacteroidales	Rikenellaceae	Rikenellaceae_RC9_gut_group
Otu001312	336	0.638621	8.76343e-07	0.000110876	Bacteria	Bacteroidota	Bacteroidia	Bacteroidales	Rikenellaceae	Rikenellaceae_RC9_gut_group
Otu001313	336	1	2.92114e-07	0.000147054	Bacteria	Firmicutes	Clostridia	Oscillospirales	UCG-010	UCG-010_ge
Otu001314	334	1	1.06701e-11	0.000147772	Bacteria	Firmicutes	Clostridia	Oscillospirales	UCG-010	UCG-010_ge
Otu001315	334	1	2.92114e-07	0.000142949	Bacteria	Firmicutes	Clostridia	Oscillospirales	UCG-010	UCG-010_ge
Otu001316	334	0.999986	3.26291e-11	0.00013478	Bacteria	Firmicutes	Clostridia	Oscillospirales	Oscillospirales_fa	Oscillospirales_ge
Otu001317	334	0.985565	6.69905e-13	0.000136191	Bacteria	Bacteroidota	Bacteroidia	Bacteroidales	Prevotellaceae	Prevotellaceae_UCG-004
Otu001318	333	0.676661	1.16846e-06	0.000133157	Bacteria	Bacteroidota	Bacteroidia	Bacteroidales	Rikenellaceae	Alistipes
Otu001319	333	0.999994	1.11076e-13	0.000142561	Bacteria	Firmicutes	Clostridia	Oscillospirales	Oscillospirales_fa	Oscillospirales_ge
Otu001320	332	0.99999	1.33769e-13	0.000133288	Bacteria	Firmicutes	Clostridia	Clostridia_unclassified	Clostridia_unclassified	Clostridia_unclassified
Otu001321	332	0.999973	1.10746e-13	0.000138337	Bacteria	Firmicutes	Bacilli	RF39	RF39_fa	RF39_ge
Otu001322	332	0.999901	4.88529e-11	0.000140824	Bacteria	Firmicutes	Clostridia	Oscillospirales	UCG-010	UCG-010_ge
Otu001323	331	0.999999	3.30176e-11	0.000136119	Bacteria	Bacteroidota	Bacteroidia	Bacteroidales	uncultured	uncultured_ge
Otu001324	331	0.999351	9.42019e-07	0.000138396	Bacteria	Firmicutes	Clostridia	Monoglobales	Monoglobaceae	Monoglobus
Otu001325	331	1	1.14691e-13	0.000144975	Bacteria	Firmicutes	Clostridia	Lachnospirales	Lachnospiraceae	Lachnospiraceae_unclassified
Otu001326	330	1	2.92114e-07	0.000149141	Bacteria	Bacteroidota	Bacteroidia	Bacteroidales	Barnesiellaceae	uncultured
Otu001328	330	0.964796	2.44343e-11	0.000128659	Bacteria	Bacteroidota	Bacteroidia	Bacteroidales	uncultured	uncultured_ge
Otu001329	329	0.999998	2.92114e-07	0.00013576	Bacteria	Firmicutes	Clostridia	Oscillospirales	UCG-010	UCG-010_ge
Otu001330	329	0.943561	0.000142302	1.37323e-12	Bacteria	Actinobacteriota	Actinobacteria	Actinobacteria_unclassified	Actinobacteria_unclassified	Actinobacteria_unclassified
Otu001331	329	0.973953	1.25802e-13	1.1126e-05	Bacteria	Firmicutes	Clostridia	Oscillospirales	Oscillospiraceae	Oscillibacter
Otu001332	329	0.981739	1.81869e-12	0.00011134	Bacteria	Firmicutes	Clostridia	Clostridia_UCG-014	Clostridia_UCG-014_fa	Clostridia_UCG-014_ge
Otu001333	327	0.999798	9.18459e-05	2.63662e-12	Bacteria	Firmicutes	Bacilli	Lactobacillales	Lactobacillales_unclassified	Lactobacillales_unclassified
Otu001334	327	0.993205	2.42666e-11	0.000144826	Bacteria	Firmicutes	Clostridia	Peptococcales	Peptococcaceae	uncultured
Otu001335	326	1	1.02543e-11	0.000142074	Bacteria	Firmicutes	Firmicutes_unclassified	Firmicutes_unclassified	Firmicutes_unclassified	Firmicutes_unclassified
Otu001336	326	0.638621	2.86051e-06	0.000128734	Bacteria	Firmicutes	Clostridia	Oscillospirales	Ruminococcaceae	uncultured
Otu001337	325	0.999999	8.16793e-07	0.000137603	Bacteria	Firmicutes	Clostridia	Oscillospirales	Oscillospiraceae	NK4A214_group
Otu001338	325	0.999998	3.19152e-11	0.000142046	Bacteria	Firmicutes	Clostridia	Oscillospirales	Ruminococcaceae	Incertae_Sedis
Otu001339	325	1	3.30465e-11	0.000144722	Bacteria	Proteobacteria	Alphaproteobacteria	Rhodospirillales	uncultured	uncultured_ge
Otu001341	324	0.998843	2.92115e-07	0.000138039	Bacteria	Firmicutes	Clostridia	Oscillospirales	Oscillospirales_unclassified	Oscillospirales_unclassified
Otu001342	324	0.999617	2.16349e-11	0.000131839	Bacteria	Verrucomicrobiota	Kiritimatiellae	WCHB1-41	WCHB1-41_fa	WCHB1-41_ge
Otu001344	323	0.950963	9.29654e-05	8.94785e-14	Bacteria	Firmicutes	Bacilli	Lactobacillales	Aerococcaceae	Aerococcaceae_unclassified
Otu001345	323	1	1.64879e-13	0.000136102	Bacteria	Firmicutes	Clostridia	Lachnospirales	Lachnospiraceae	Lachnospiraceae_unclassified
Otu001346	323	0.999934	1.24123e-13	0.000119077	Bacteria	Cyanobacteria	Vampirivibrionia	Gastranaerophilales	Gastranaerophilales_fa	Gastranaerophilales_ge
Otu001347	322	0.999996	9.31386e-05	3.95176e-13	Bacteria	Firmicutes	Bacilli	Lactobacillales	Lactobacillales_unclassified	Lactobacillales_unclassified
Otu001348	322	0.999999	9.22073e-05	1.91784e-13	Bacteria	Firmicutes	Bacilli	Lactobacillales	Aerococcaceae	Aerococcaceae_unclassified
Otu001349	322	0.999973	2.92114e-07	0.000136756	Bacteria	Firmicutes	Clostridia	Oscillospirales	Oscillospiraceae	Oscillibacter
Otu001350	321	0.994375	1.28766e-10	0.000112176	Bacteria	Bacteroidota	Bacteroidia	Bacteroidales	Prevotellaceae	Prevotellaceae_UCG-004
Otu001351	321	0.999994	1.2454e-13	0.000132319	Bacteria	Bacteroidota	Bacteroidia	Bacteroidales	Bacteroidales_unclassified	Bacteroidales_unclassified
Otu001352	321	0.977506	1.82688e-12	0.000132404	Bacteria	Firmicutes	Bacilli	RF39	RF39_fa	RF39_ge
Otu001353	321	0.999983	9.91054e-14	0.000132776	Bacteria	Firmicutes	Clostridia	Oscillospirales	UCG-010	UCG-010_ge
Otu001354	320	0.903769	8.97275e-12	0.000113537	Bacteria	Firmicutes	Clostridia	Oscillospirales	Ruminococcaceae	uncultured
Otu001355	320	0.999994	8.49106e-16	0.000140332	Bacteria	Firmicutes	Clostridia	Oscillospirales	Oscillospiraceae	UCG-005
Otu001356	319	0.983751	2.92115e-07	0.000148708	Bacteria	Bacteroidota	Bacteroidia	Bacteroidales	Muribaculaceae	Muribaculaceae_unclassified
Otu001358	319	0.999992	2.92114e-07	0.000140951	Bacteria	Bacteroidota	Bacteroidia	Bacteroidales	Muribaculaceae	Muribaculaceae_ge
Otu001359	318	0.999934	2.92114e-07	0.000127238	Archaea	Euryarchaeota	Methanobacteria	Methanobacteriales	Methanobacteriaceae	Methanobrevibacter
Otu001360	317	0.999555	2.92114e-07	0.000112218	Bacteria	Firmicutes	Clostridia	Christensenellales	Christensenellaceae	Christensenellaceae_R-7_group
Otu001361	317	1	3.1988e-11	0.000134955	Bacteria	Firmicutes	Clostridia	Lachnospirales	Lachnospiraceae	Lachnospiraceae_unclassified
Otu001363	316	0.988267	1.74128e-12	0.000128504	Bacteria	Bacteroidota	Bacteroidia	Bacteroidia_unclassified	Bacteroidia_unclassified	Bacteroidia_unclassified
Otu001364	316	0.999983	1.20641e-13	0.000137022	Bacteria	Firmicutes	Clostridia	Clostridia_unclassified	Clostridia_unclassified	Clostridia_unclassified
Otu001365	316	0.676661	0.00012586	4.3597e-07	Bacteria	Actinobacteriota	Actinobacteria	Actinobacteria_unclassified	Actinobacteria_unclassified	Actinobacteria_unclassified
Otu001366	316	0.999698	4.9882e-11	0.000113466	Bacteria	Firmicutes	Clostridia	Lachnospirales	Lachnospiraceae	Lachnospiraceae_unclassified
Otu001368	314	0.999944	2.92114e-07	0.00013176	Bacteria	Firmicutes	Clostridia	Lachnospirales	Lachnospiraceae	Lachnospiraceae_unclassified
Otu001369	314	0.999982	2.92114e-07	0.00013542	Bacteria	Firmicutes	Clostridia	Oscillospirales	UCG-010	UCG-010_ge
Otu001371	314	0.982358	5.42901e-07	0.000136508	Bacteria	Firmicutes	Clostridia	Clostridia_unclassified	Clostridia_unclassified	Clostridia_unclassified
Otu001373	314	1	8.44966e-14	0.000138682	Bacteria	Firmicutes	Clostridia	Christensenellales	Christensenellaceae	Christensenellaceae_R-7_group
Otu001374	312	0.954523	7.42328e-11	0.000136772	Bacteria	Bacteroidota	Bacteroidia	Bacteroidales	Rikenellaceae	Rikenellaceae_unclassified
Otu001375	312	0.999973	1.30347e-13	0.000127879	Bacteria	Firmicutes	Clostridia	Lachnospirales	Lachnospiraceae	Lachnospiraceae_unclassified
Otu001376	312	0.999876	1.27608e-13	0.000131455	Bacteria	Firmicutes	Bacilli	Erysipelotrichales	Erysipelatoclostridiaceae	Erysipelatoclostridiaceae_unclassified
Otu001377	312	0.999652	8.77831e-05	2.06081e-13	Bacteria	Firmicutes	Bacilli	Lactobacillales	Lactobacillales_unclassified	Lactobacillales_unclassified
Otu001378	312	0.999999	2.92115e-07	0.000134114	Bacteria	Firmicutes	Bacilli	RF39	RF39_fa	RF39_ge
Otu001379	312	1	4.96077e-14	0.000135132	Bacteria	Bacteroidota	Bacteroidia	Bacteroidales	Prevotellaceae	Prevotellaceae_UCG-004
Otu001380	311	1	3.39695e-11	0.000138575	Bacteria	Firmicutes	Clostridia	Christensenellales	Christensenellaceae	Christensenellaceae_R-7_group
Otu001381	311	0.999788	5.2822e-11	0.000137119	Bacteria	Bacteroidota	Bacteroidia	Bacteroidales	uncultured	uncultured_ge
Otu001382	311	0.676661	1.82213e-06	0.000123871	Bacteria	Bacteroidota	Bacteroidia	Bacteroidales	Rikenellaceae	Rikenellaceae_RC9_gut_group
Otu001383	311	0.996603	8.53838e-05	4.3597e-07	Bacteria	Firmicutes	Bacilli	Lactobacillales	Lactobacillales_unclassified	Lactobacillales_unclassified
Otu001384	310	0.638621	8.76343e-07	0.000124455	Bacteria	Firmicutes	Clostridia	Oscillospirales	Ruminococcaceae	Ruminococcus
Otu001385	310	0.999998	4.6429e-11	0.000137518	Bacteria	Bacteroidota	Bacteroidia	Bacteroidales	Bacteroidales_unclassified	Bacteroidales_unclassified
Otu001386	310	0.999715	2.0215e-11	0.000146104	Bacteria	Cyanobacteria	Vampirivibrionia	Gastranaerophilales	Gastranaerophilales_fa	Gastranaerophilales_ge
Otu001387	310	0.596722	5.84229e-07	0.000139357	Bacteria	Firmicutes	Clostridia	Oscillospirales	Oscillospiraceae	UCG-005
Otu001388	309	0.999998	1.13811e-13	0.000130065	Bacteria	Firmicutes	Clostridia	Clostridia_UCG-014	Clostridia_UCG-014_fa	Clostridia_UCG-014_ge
Otu001389	309	0.596722	5.84229e-07	0.000132051	Bacteria	Firmicutes	Clostridia	Oscillospirales	Oscillospirales_unclassified	Oscillospirales_unclassified
Otu001390	308	0.972776	0.000115885	1.04813e-13	Bacteria	Firmicutes	Bacilli	Lactobacillales	Lactobacillales_unclassified	Lactobacillales_unclassified
Otu001391	308	0.999973	1.06331e-13	0.000131112	Bacteria	Firmicutes	Clostridia	Clostridia_unclassified	Clostridia_unclassified	Clostridia_unclassified
Otu001392	308	0.953931	2.92115e-07	0.000116636	Bacteria	Bacteroidota	Bacteroidia	Bacteroidales	Bacteroidales_unclassified	Bacteroidales_unclassified
Otu001394	308	1	1.72847e-17	0.000114803	Bacteria	Firmicutes	Bacilli	RF39	RF39_fa	RF39_ge
Otu001395	306	0.999997	3.44404e-11	0.000126833	Bacteria	Firmicutes	Clostridia	Oscillospirales	UCG-010	UCG-010_ge
Otu001396	305	0.999854	4.91292e-11	0.000136788	Bacteria	Firmicutes	Clostridia	uncultured	uncultured_fa	uncultured_ge
Otu001397	305	1	3.28819e-11	0.000133814	Bacteria	Firmicutes	Clostridia	Clostridia_vadinBB60_group	Clostridia_vadinBB60_group_fa	Clostridia_vadinBB60_group_ge
Otu001398	305	0.625225	8.38065e-05	8.71937e-07	Bacteria	Firmicutes	Clostridia	Peptostreptococcales-Tissierellales	Peptostreptococcales-Tissierellales_fa	Peptostreptococcales-Tissierellales_fa_unclassified
Otu001400	304	0.999854	4.29726e-11	0.000130367	Bacteria	Firmicutes	Clostridia	Oscillospirales	Ruminococcaceae	Incertae_Sedis
Otu001402	304	1	9.74067e-19	0.000129839	Bacteria	Bacteria_unclassified	Bacteria_unclassified	Bacteria_unclassified	Bacteria_unclassified	Bacteria_unclassified
Otu001403	303	0.983013	0.000100866	1.04075e-13	Bacteria	Firmicutes	Bacilli	Lactobacillales	Lactobacillales_unclassified	Lactobacillales_unclassified
Otu001404	303	0.802934	7.1389e-13	0.000107514	Bacteria	Spirochaetota	Spirochaetia	Spirochaetales	Spirochaetaceae	Treponema
Otu001405	303	0.999805	3.27144e-11	0.000110679	Bacteria	Bacteria_unclassified	Bacteria_unclassified	Bacteria_unclassified	Bacteria_unclassified	Bacteria_unclassified
Otu001406	303	0.638621	1.14241e-06	0.000115351	Bacteria	Bacteroidota	Bacteroidia	Bacteroidales	Bacteroidaceae	Bacteroides
Otu001408	302	0.805515	6.70546e-05	5.88337e-13	Bacteria	Firmicutes	Bacilli	Lactobacillales	Aerococcaceae	Facklamia
Otu001409	302	0.999973	4.32815e-11	0.00012793	Bacteria	Firmicutes	Clostridia	Lachnospirales	Lachnospiraceae	Lachnospiraceae_unclassified
Otu001411	301	1	2.92114e-07	0.000126923	Archaea	Thermoplasmatota	Thermoplasmata	Methanomassiliicoccales	Methanomethylophilaceae	uncultured
Otu001412	301	0.999698	2.92114e-07	0.000133256	Bacteria	Proteobacteria	Alphaproteobacteria	Rhodospirillales	uncultured	uncultured_ge
Otu001414	300	0.999994	1.4307e-13	0.000132413	Bacteria	Firmicutes	Clostridia	Oscillospirales	UCG-010	UCG-010_ge
Otu001415	300	0.942883	2.92115e-07	0.000118687	Bacteria	Bacteroidota	Bacteroidia	Bacteroidales	Bacteroidales_unclassified	Bacteroidales_unclassified
Otu001416	300	0.968526	7.66241e-13	0.000137086	Bacteria	Firmicutes	Clostridia	Oscillospirales	Oscillospirales_fa	Oscillospirales_ge
Otu001417	300	0.999854	2.92114e-07	0.000131725	Bacteria	Firmicutes	Clostridia	Clostridia_unclassified	Clostridia_unclassified	Clostridia_unclassified
Otu001418	299	0.596722	5.84229e-07	0.000126881	Bacteria	Firmicutes	Clostridia	Clostridia_or	Hungateiclostridiaceae	Saccharofermentans
Otu001420	298	0.999994	1.28258e-13	0.000130302	Bacteria	Verrucomicrobiota	Verrucomicrobiae	Verrucomicrobiales	Akkermansiaceae	Akkermansia
Otu001421	298	1	2.92114e-07	0.00013253	Bacteria	Firmicutes	Clostridia	Lachnospirales	Lachnospiraceae	Lachnospiraceae_unclassified
Otu001422	298	0.999853	1.04192e-11	0.000123249	Bacteria	Firmicutes	Clostridia	Peptostreptococcales-Tissierellales	Anaerovoracaceae	Family_XIII_AD3011_group
Otu001423	297	0.999999	2.92114e-07	0.000122702	Bacteria	Proteobacteria	Alphaproteobacteria	Alphaproteobacteria_unclassified	Alphaproteobacteria_unclassified	Alphaproteobacteria_unclassified
Otu001424	297	0.999489	1.81256e-12	0.000125586	Bacteria	Firmicutes	Clostridia	Clostridia_UCG-014	Clostridia_UCG-014_fa	Clostridia_UCG-014_ge
Otu001426	296	0.596722	5.84229e-07	0.000115989	Bacteria	Firmicutes	Bacilli	RF39	RF39_fa	RF39_ge
Otu001427	296	0.999997	3.48408e-11	0.000125021	Bacteria	Firmicutes	Clostridia	Lachnospirales	Lachnospiraceae	Lachnospiraceae_unclassified
Otu001428	296	0.989349	2.5711e-11	0.000129562	Bacteria	Firmicutes	Clostridia	Oscillospirales	Ruminococcaceae	Ruminococcaceae_ge
Otu001429	295	0.999997	2.92114e-07	0.000117149	Bacteria	Proteobacteria	Alphaproteobacteria	Alphaproteobacteria_unclassified	Alphaproteobacteria_unclassified	Alphaproteobacteria_unclassified
Otu001430	295	0.998545	1.88128e-11	0.000125566	Bacteria	Firmicutes	Clostridia	Clostridia_unclassified	Clostridia_unclassified	Clostridia_unclassified
Otu001431	295	0.998075	1.78295e-12	0.000131796	Bacteria	Bacteroidota	Bacteroidia	Bacteroidales	Bacteroidales_RF16_group	Bacteroidales_RF16_group_ge
Otu001432	295	0.998911	2.92114e-07	0.000128621	Bacteria	Firmicutes	Clostridia	Oscillospirales	UCG-010	UCG-010_ge
Otu001434	294	1	2.92114e-07	0.000130388	Bacteria	Firmicutes	Clostridia	Oscillospirales	UCG-010	UCG-010_ge
Otu001435	294	0.999992	2.92114e-07	0.000128586	Bacteria	Proteobacteria	Alphaproteobacteria	Rhodospirillales	uncultured	uncultured_ge
Otu001436	294	0.999994	3.44625e-11	0.000121903	Bacteria	Firmicutes	Clostridia	Clostridia_UCG-014	Clostridia_UCG-014_fa	Clostridia_UCG-014_ge
Otu001437	294	0.596722	9.39652e-05	7.4323e-14	Bacteria	Fusobacteriota	Fusobacteriia	Fusobacteriales	Fusobacteriaceae	Fusobacterium
Otu001438	293	0.991463	2.70166e-11	0.000136016	Bacteria	Firmicutes	Clostridia	Oscillospirales	UCG-010	UCG-010_ge
Otu001439	293	0.99994	9.07806e-05	3.74517e-13	Bacteria	Firmicutes	Firmicutes_unclassified	Firmicutes_unclassified	Firmicutes_unclassified	Firmicutes_unclassified
Otu001440	293	0.976665	7.66567e-05	5.64791e-13	Bacteria	Bacteria_unclassified	Bacteria_unclassified	Bacteria_unclassified	Bacteria_unclassified	Bacteria_unclassified
Otu001441	292	1	8.70398e-11	0.000126197	Bacteria	Firmicutes	Clostridia	Lachnospirales	Lachnospiraceae	Lachnospiraceae_unclassified
Otu001442	292	1	7.81596e-18	0.000127351	Bacteria	Firmicutes	Clostridia	Oscillospirales	Oscillospiraceae	UCG-002
Otu001443	291	1	3.59278e-12	0.00012745	Bacteria	Firmicutes	Clostridia	Lachnospirales	Lachnospiraceae	Lachnospiraceae_unclassified
Otu001444	291	0.999999	3.30124e-11	0.000127676	Bacteria	Firmicutes	Bacilli	Erysipelotrichales	Erysipelotrichaceae	Erysipelotrichaceae_unclassified
Otu001445	291	0.999575	5.10735e-11	0.000120265	Bacteria	Firmicutes	Clostridia	Oscillospirales	Oscillospiraceae	UCG-005
Otu001446	290	0.999993	2.92114e-07	0.000118997	Bacteria	Planctomycetota	Planctomycetes	Pirellulales	Pirellulaceae	Pirellulaceae_unclassified
Otu001447	290	0.999996	8.47351e-05	9.59508e-13	Bacteria	Firmicutes	Bacilli	Lactobacillales	Lactobacillales_unclassified	Lactobacillales_unclassified
Otu001448	289	0.999973	1.32579e-12	9.71408e-05	Bacteria	Firmicutes	Clostridia	Clostridia_UCG-014	Clostridia_UCG-014_fa	Clostridia_UCG-014_ge
Otu001449	289	0.998843	2.92114e-07	0.000127891	Bacteria	Firmicutes	Clostridia	Oscillospirales	Oscillospirales_fa	Oscillospirales_ge
Otu001451	289	0.596722	5.84229e-07	0.000122749	Bacteria	Firmicutes	Clostridia	Lachnospirales	Lachnospiraceae	Lachnospiraceae_unclassified
Otu001452	288	0.999999	1.02601e-11	0.000126499	Bacteria	Firmicutes	Clostridia	Clostridia_UCG-014	Clostridia_UCG-014_fa	Clostridia_UCG-014_ge
Otu001453	288	0.999954	2.92114e-07	0.000120892	Bacteria	Firmicutes	Clostridia	Lachnospirales	Lachnospiraceae	Lachnospiraceae_unclassified
Otu001454	288	0.998911	4.74024e-11	0.000117825	Bacteria	Bacteroidota	Bacteroidia	Bacteroidales	uncultured	uncultured_ge
Otu001455	287	0.999805	3.34829e-11	0.000109084	Bacteria	Firmicutes	Clostridia	Oscillospirales	Oscillospiraceae	Oscillospiraceae_unclassified
Otu001456	287	0.999995	1.1794e-13	0.000122571	Bacteria	Bacteroidota	Bacteroidia	Bacteroidales	Rikenellaceae	Rikenellaceae_unclassified
Otu001457	286	0.993973	8.58975e-05	1.70946e-12	Bacteria	Bacteroidota	Bacteroidia	Bacteroidia_unclassified	Bacteroidia_unclassified	Bacteroidia_unclassified
Otu001459	286	0.925775	7.66304e-05	3.29975e-14	Bacteria	Bacteria_unclassified	Bacteria_unclassified	Bacteria_unclassified	Bacteria_unclassified	Bacteria_unclassified
Otu001461	286	0.922909	2.11889e-11	0.00011784	Bacteria	Firmicutes	Clostridia	Oscillospirales	Ruminococcaceae	uncultured
Otu001462	285	0.988267	2.92114e-07	8.45563e-05	Bacteria	Firmicutes	Clostridia	Lachnospirales	Lachnospiraceae	Lachnospiraceae_unclassified
Otu001463	285	0.596722	5.84229e-07	0.000111049	Bacteria	Firmicutes	Clostridia	Oscillospirales	UCG-010	UCG-010_ge
Otu001464	284	0.999986	9.59636e-07	0.000119853	Bacteria	Planctomycetota	Planctomycetes	Pirellulales	Pirellulaceae	p-1088-a5_gut_group
Otu001465	284	0.992591	1.22954e-13	0.000119815	Bacteria	Firmicutes	Clostridia	Oscillospirales	UCG-010	UCG-010_ge
Otu001467	284	0.999702	2.92114e-07	0.000117897	Bacteria	Firmicutes	Clostridia	Oscillospirales	UCG-010	UCG-010_ge
Otu001468	283	0.999901	1.20028e-13	0.000119958	Bacteria	Bacteroidota	Bacteroidia	Bacteroidales	Bacteroidales_unclassified	Bacteroidales_unclassified
Otu001469	283	0.638621	8.76343e-07	0.000126504	Bacteria	Proteobacteria	Alphaproteobacteria	Rhodospirillales	uncultured	uncultured_ge
Otu001471	282	0.999805	2.92114e-07	0.000123772	Bacteria	Firmicutes	Clostridia	Oscillospirales	UCG-010	UCG-010_ge
Otu001472	282	0.998169	7.67871e-05	2.05474e-13	Bacteria	Firmicutes	Bacilli	Lactobacillales	Aerococcaceae	Aerococcaceae_unclassified
Otu001473	282	0.999957	1.58778e-12	0.000108806	Bacteria	Firmicutes	Clostridia	Oscillospirales	Ruminococcaceae	Ruminococcus
Otu001474	282	1	3.26898e-11	0.000124153	Bacteria	Bacteroidota	Bacteroidia	Bacteroidales	Barnesiellaceae	uncultured
Otu001475	282	0.999652	8.20702e-05	9.94029e-13	Bacteria	Bacteroidota	Bacteroidia	Bacteroidia_unclassified	Bacteroidia_unclassified	Bacteroidia_unclassified
Otu001476	282	0.999921	4.8974e-11	0.000123373	Bacteria	Firmicutes	Clostridia	Oscillospirales	UCG-010	UCG-010_ge
Otu001477	281	0.596722	5.84229e-07	0.000102125	Bacteria	Proteobacteria	Gammaproteobacteria	Aeromonadales	Succinivibrionaceae	Ruminobacter
Otu001478	281	0.999999	1.22661e-13	0.000122759	Bacteria	Firmicutes	Clostridia	Clostridia_UCG-014	Clostridia_UCG-014_fa	Clostridia_UCG-014_ge
Otu001479	281	0.999954	1.00698e-06	0.000113659	Bacteria	Firmicutes	Clostridia	Oscillospirales	UCG-010	UCG-010_ge
Otu001480	281	0.995692	5.13437e-11	0.000117844	Bacteria	Firmicutes	Clostridia	Lachnospirales	Lachnospiraceae	Lachnospiraceae_unclassified
Otu001481	280	0.97977	4.87602e-12	0.000105189	Bacteria	Firmicutes	Clostridia	Oscillospirales	Ruminococcaceae	Ruminococcaceae_unclassified
Otu001482	280	1	2.86408e-11	0.000123635	Bacteria	Desulfobacterota	Desulfovibrionia	Desulfovibrionales	Desulfovibrionaceae	Mailhella
Otu001483	279	0.999973	1.36035e-13	0.000126676	Bacteria	Bacteroidota	Bacteroidia	Bacteroidales	uncultured	uncultured_ge
Otu001484	279	0.99926	7.56587e-05	4.3597e-07	Bacteria	Bacteria_unclassified	Bacteria_unclassified	Bacteria_unclassified	Bacteria_unclassified	Bacteria_unclassified
Otu001485	279	1	3.27423e-11	0.000125512	Bacteria	Firmicutes	Clostridia	Clostridia_UCG-014	Clostridia_UCG-014_fa	Clostridia_UCG-014_ge
Otu001486	279	0.999999	7.99745e-15	0.000119861	Bacteria	Firmicutes	Clostridia	Clostridia_unclassified	Clostridia_unclassified	Clostridia_unclassified
Otu001488	278	0.596722	1.07348e-06	0.000118969	Bacteria	Firmicutes	Clostridia	Lachnospirales	Lachnospiraceae	Lachnospiraceae_UCG-008
Otu001489	278	0.998169	8.10689e-05	6.1056e-13	Bacteria	Firmicutes	Clostridia	Peptostreptococcales-Tissierellales	Peptostreptococcales-Tissierellales_fa	Helcococcus
Otu001491	277	0.999992	1.54462e-12	0.000123271	Bacteria	Firmicutes	Clostridia	Clostridia_vadinBB60_group	Clostridia_vadinBB60_group_fa	Clostridia_vadinBB60_group_ge
Otu001492	277	0.999934	1.23786e-13	0.00011572	Bacteria	Firmicutes	Clostridia	Oscillospirales	Oscillospirales_unclassified	Oscillospirales_unclassified
Otu001494	277	0.999901	4.78446e-07	0.000116802	Bacteria	Firmicutes	Clostridia	Oscillospirales	Oscillospirales_fa	Oscillospirales_ge
Otu001495	277	0.999994	2.92114e-07	0.000113179	Bacteria	Firmicutes	Clostridia	Oscillospirales	Oscillospiraceae	UCG-005
Otu001496	276	1	1.84751e-24	0.000118268	Bacteria	Firmicutes	Clostridia	Lachnospirales	Lachnospiraceae	Lachnospiraceae_unclassified
Otu001497	276	0.744768	2.92114e-07	0.000123975	Bacteria	Firmicutes	Clostridia	Oscillospirales	Oscillospiraceae	NK4A214_group
Otu001498	276	0.999888	8.54475e-05	4.3597e-07	Bacteria	Firmicutes	Clostridia	Peptostreptococcales-Tissierellales	Peptostreptococcales-Tissierellales_fa	W5053
Otu001499	276	0.999715	6.16811e-13	0.000120931	Bacteria	Elusimicrobiota	Elusimicrobia	Elusimicrobiales	Elusimicrobiaceae	Elusimicrobium
Otu001500	276	0.999992	1.2374e-13	0.00012234	Bacteria	Firmicutes	Clostridia	Lachnospirales	Lachnospiraceae	Lachnospiraceae_unclassified
Otu001501	275	1	2.92114e-07	0.000119335	Bacteria	Firmicutes	Clostridia	Oscillospirales	UCG-010	UCG-010_ge
Otu001502	275	0.957867	9.24039e-07	0.000119217	Bacteria	Bacteroidota	Bacteroidia	Bacteroidales	Rikenellaceae	Rikenellaceae_RC9_gut_group
Otu001503	275	0.742377	1.47122e-05	7.40358e-05	Bacteria	Actinobacteriota	Actinobacteria	Actinomycetales	Actinomycetaceae	Arcanobacterium
Otu001504	275	0.596722	5.84229e-07	0.000102436	Bacteria	Firmicutes	Clostridia	Clostridia_unclassified	Clostridia_unclassified	Clostridia_unclassified
Otu001505	274	0.596722	5.84229e-07	0.000117167	Bacteria	Firmicutes	Clostridia	Oscillospirales	UCG-010	UCG-010_ge
Otu001506	274	0.71115	7.06033e-06	3.52691e-13	Bacteria	Proteobacteria	Alphaproteobacteria	Rhodobacterales	Rhodobacteraceae	Paracoccus
Otu001507	274	0.999993	9.36308e-20	0.000110222	Bacteria	Firmicutes	Clostridia	Oscillospirales	Oscillospirales_unclassified	Oscillospirales_unclassified
Otu001508	274	0.999195	2.92115e-07	0.000113471	Bacteria	Firmicutes	Clostridia	Oscillospirales	Ruminococcaceae	Ruminococcus
Otu001510	273	0.917669	7.92023e-13	0.000128022	Bacteria	Firmicutes	Clostridia	Lachnospirales	Lachnospiraceae	Lachnospiraceae_unclassified
Otu001512	272	0.999901	1.2687e-13	0.000115931	Bacteria	Firmicutes	Clostridia	Oscillospirales	Oscillospirales_unclassified	Oscillospirales_unclassified
Otu001513	272	0.824622	1.28512e-11	0.000111131	Bacteria	Bacteroidota	Bacteroidia	Bacteroidales	Prevotellaceae	Alloprevotella
Otu001514	272	0.998843	1.6671e-11	0.000115525	Bacteria	Firmicutes	Clostridia	Oscillospirales	Ruminococcaceae	Ruminococcaceae_unclassified
Otu001515	272	0.634534	1.29692e-13	0.000100527	Bacteria	Firmicutes	Clostridia	Monoglobales	Monoglobaceae	Monoglobus
Otu001516	272	0.71115	2.07823e-06	9.98355e-05	Bacteria	Firmicutes	Clostridia	Lachnospirales	Lachnospiraceae	Lachnospiraceae_FCS020_group
Otu001517	272	0.999993	5.25344e-17	0.000115424	Bacteria	Firmicutes	Bacilli	RF39	RF39_fa	RF39_ge
Otu001518	272	0.999997	9.24039e-07	0.000116572	Bacteria	Bacteroidota	Bacteroidia	Bacteroidales	uncultured	uncultured_ge
Otu001519	271	0.999986	1.97982e-17	0.000110239	Bacteria	Firmicutes	Clostridia	Clostridia_unclassified	Clostridia_unclassified	Clostridia_unclassified
Otu001520	271	0.999998	1.1924e-13	0.000118821	Bacteria	Bacteroidota	Bacteroidia	Bacteroidales	Bacteroidaceae	Bacteroides
Otu001521	271	0.999617	1.25212e-10	0.000121813	Bacteria	Bacteroidota	Bacteroidia	Bacteroidales	Rikenellaceae	Rikenellaceae_RC9_gut_group
Otu001522	271	0.935146	2.84502e-11	0.00012953	Bacteria	Firmicutes	Clostridia	Monoglobales	Monoglobaceae	Monoglobus
Otu001523	271	0.968331	0.000120808	1.04449e-13	Bacteria	Actinobacteriota	Actinobacteria	Actinobacteria_unclassified	Actinobacteria_unclassified	Actinobacteria_unclassified
Otu001524	271	1	2.92114e-07	0.000117432	Bacteria	Firmicutes	Clostridia	Lachnospirales	Lachnospiraceae	Lachnospiraceae_unclassified
Otu001525	271	1	1.37973e-13	0.000119502	Bacteria	Firmicutes	Clostridia	Clostridia_vadinBB60_group	Clostridia_vadinBB60_group_fa	Clostridia_vadinBB60_group_ge
Otu001526	270	0.999549	7.45755e-05	3.47022e-13	Bacteria	Firmicutes	Clostridia	Peptostreptococcales-Tissierellales	Peptostreptococcales-Tissierellales_fa	Peptostreptococcales-Tissierellales_fa_unclassified
Otu001527	269	0.980059	7.92458e-05	4.3597e-07	Bacteria	Firmicutes	Clostridia	Peptostreptococcales-Tissierellales	Peptostreptococcales-Tissierellales_fa	Peptostreptococcales-Tissierellales_fa_unclassified
Otu001528	269	0.995792	4.84887e-11	9.02104e-05	Bacteria	Bacteroidota	Bacteroidia	Bacteroidales	Rikenellaceae	Rikenellaceae_RC9_gut_group
Otu001530	268	0.999798	7.72995e-05	2.73988e-12	Bacteria	Firmicutes	Bacilli	Lactobacillales	Lactobacillales_unclassified	Lactobacillales_unclassified
Otu001531	268	0.837239	8.87026e-12	0.000110138	Bacteria	Bacteroidota	Bacteroidia	Bacteroidales	Rikenellaceae	Rikenellaceae_RC9_gut_group
Otu001532	268	0.970739	2.45178e-11	0.000114073	Bacteria	Bacteroidota	Bacteroidia	Bacteroidales	Muribaculaceae	Muribaculaceae_ge
Otu001533	268	0.999998	8.06961e-05	1.01013e-12	Bacteria	Firmicutes	Bacilli	Lactobacillales	Aerococcaceae	Aerococcaceae_unclassified
Otu001534	268	1	4.91771e-17	0.000118634	Bacteria	Desulfobacterota	Desulfovibrionia	Desulfovibrionales	Desulfovibrionaceae	Bilophila
Otu001537	267	0.998169	7.135e-05	1.94839e-13	Bacteria	Firmicutes	Bacilli	Lactobacillales	Lactobacillales_unclassified	Lactobacillales_unclassified
Otu001538	267	1	1.22904e-12	0.000115476	Bacteria	Firmicutes	Clostridia	Clostridia_unclassified	Clostridia_unclassified	Clostridia_unclassified
Otu001539	267	0.999994	1.59334e-12	0.000112795	Bacteria	Firmicutes	Bacilli	RF39	RF39_fa	RF39_ge
Otu001540	267	0.999854	4.45245e-12	0.00011334	Bacteria	Firmicutes	Clostridia	Oscillospirales	UCG-010	UCG-010_ge
Otu001541	267	0.999992	1.29997e-13	0.00011551	Bacteria	Bacteroidota	Bacteroidia	Bacteroidales	Rikenellaceae	Alistipes
Otu001543	266	1	6.75644e-18	0.000115622	Bacteria	Firmicutes	Clostridia	Oscillospirales	Oscillospiraceae	Oscillospiraceae_unclassified
Otu001544	266	0.995692	4.91607e-12	0.000105382	Bacteria	Firmicutes	Bacilli	RF39	RF39_fa	RF39_ge
Otu001545	265	0.991463	1.89801e-12	0.000105627	Bacteria	Firmicutes	Clostridia	Oscillospirales	UCG-010	UCG-010_ge
Otu001546	265	0.999854	2.92114e-07	0.00010612	Bacteria	Firmicutes	Clostridia	Clostridia_unclassified	Clostridia_unclassified	Clostridia_unclassified
Otu001547	265	0.999973	1.18242e-13	0.000115502	Bacteria	Firmicutes	Clostridia	Oscillospirales	UCG-010	UCG-010_ge
Otu001549	264	0.998503	2.92115e-07	0.00011558	Bacteria	Firmicutes	Clostridia	Oscillospirales	UCG-010	UCG-010_ge
Otu001550	264	1	3.50403e-11	0.000117465	Bacteria	Firmicutes	Clostridia	Oscillospirales	UCG-010	UCG-010_ge
Otu001551	264	0.596722	5.84229e-07	0.000114878	Bacteria	Firmicutes	Clostridia	Oscillospirales	UCG-010	UCG-010_ge
Otu001552	264	0.999555	1.20409e-13	0.000112939	Bacteria	Firmicutes	Clostridia	Oscillospirales	Oscillospiraceae	UCG-005
Otu001553	264	1	6.45239e-07	0.000114309	Bacteria	Firmicutes	Clostridia	Clostridia_unclassified	Clostridia_unclassified	Clostridia_unclassified
Otu001554	264	0.999999	1.47779e-13	0.000114795	Bacteria	Firmicutes	Bacilli	Erysipelotrichales	Erysipelatoclostridiaceae	Erysipelatoclostridium
Otu001555	264	0.991463	1.76115e-12	0.00010975	Bacteria	Firmicutes	Clostridia	Oscillospirales	Ruminococcaceae	uncultured
Otu001556	264	1	3.45497e-13	0.000113639	Bacteria	Bacteroidota	Bacteroidia	Bacteroidales	Prevotellaceae	Prevotellaceae_UCG-004
Otu001557	263	0.999748	2.92114e-07	0.000102437	Bacteria	Firmicutes	Bacilli	RF39	RF39_fa	RF39_ge
Otu001558	263	0.999992	1.76778e-12	0.000119805	Bacteria	Bacteroidota	Bacteroidia	Bacteroidales	Rikenellaceae	Rikenellaceae_RC9_gut_group
Otu001559	263	0.999805	1.14339e-12	0.000101046	Bacteria	Firmicutes	Bacilli	RF39	RF39_fa	RF39_ge
Otu001560	263	0.999575	4.69534e-11	0.000110928	Bacteria	Firmicutes	Firmicutes_unclassified	Firmicutes_unclassified	Firmicutes_unclassified	Firmicutes_unclassified
Otu001561	262	0.985298	2.92114e-07	8.3955e-05	Bacteria	Firmicutes	Clostridia	Lachnospirales	Lachnospiraceae	Lachnospiraceae_unclassified
Otu001562	262	0.999973	3.69654e-13	0.000109756	Bacteria	Firmicutes	Clostridia	Christensenellales	Christensenellaceae	Christensenellaceae_R-7_group
Otu001566	261	0.980116	1.95318e-12	8.75493e-05	Bacteria	Bacteroidota	Bacteroidia	Bacteroidales	Bacteroidales_RF16_group	Bacteroidales_RF16_group_ge
Otu001567	261	0.999921	2.92114e-07	0.000113486	Bacteria	Firmicutes	Bacilli	Acholeplasmatales	Acholeplasmataceae	Anaeroplasma
Otu001568	261	0.999112	4.77604e-13	0.000117376	Bacteria	Bacteroidota	Bacteroidia	Bacteroidales	Barnesiellaceae	uncultured
Otu001569	260	1	1.47279e-14	0.000112907	Bacteria	Firmicutes	Clostridia	Christensenellales	Christensenellaceae	Christensenellaceae_R-7_group
Otu001570	259	0.999888	7.67547e-05	1.54187e-13	Bacteria	Firmicutes	Clostridia	Peptostreptococcales-Tissierellales	Peptostreptococcales-Tissierellales_fa	Peptostreptococcales-Tissierellales_fa_unclassified
Otu001571	259	0.99926	7.11213e-05	4.3597e-07	Bacteria	Bacteria_unclassified	Bacteria_unclassified	Bacteria_unclassified	Bacteria_unclassified	Bacteria_unclassified
Otu001573	258	1	3.41846e-11	0.000108165	Bacteria	Bacteroidota	Bacteroidia	Bacteroidales	Bacteroidaceae	Bacteroides
Otu001575	257	0.596722	5.84229e-07	0.000104845	Bacteria	Firmicutes	Clostridia	Oscillospirales	Oscillospirales_unclassified	Oscillospirales_unclassified
Otu001576	256	0.985577	7.39703e-05	1.6628e-12	Bacteria	Bacteroidota	Bacteroidia	Bacteroidales	Bacteroidales_unclassified	Bacteroidales_unclassified
Otu001577	256	0.999876	3.37617e-11	0.000111608	Bacteria	Firmicutes	Clostridia	Oscillospirales	Oscillospiraceae	UCG-005
Otu001578	256	0.999988	1.28241e-13	0.000109496	Bacteria	Cyanobacteria	Vampirivibrionia	Gastranaerophilales	Gastranaerophilales_fa	Gastranaerophilales_ge
Otu001579	256	0.989349	2.92114e-07	0.0001045	Bacteria	Firmicutes	Bacilli	RF39	RF39_fa	RF39_ge
Otu001580	256	0.999957	7.88729e-05	1.61424e-13	Bacteria	Firmicutes	Bacilli	Lactobacillales	Aerococcaceae	Aerococcaceae_unclassified
Otu001581	255	0.999788	1.24352e-13	0.000105502	Bacteria	Firmicutes	Clostridia	uncultured	uncultured_fa	uncultured_ge
Otu001582	255	0.999999	3.07461e-11	0.000110184	Bacteria	Firmicutes	Clostridia	Lachnospirales	Lachnospiraceae	Lachnospiraceae_unclassified
Otu001583	254	0.735364	9.02101e-12	0.000103344	Bacteria	Firmicutes	Clostridia	Monoglobales	Monoglobaceae	Monoglobus
Otu001584	254	1	7.83061e-16	0.000110125	Bacteria	Firmicutes	Clostridia	Oscillospirales	Oscillospiraceae	Oscillospiraceae_unclassified
Otu001585	254	0.999992	1.62706e-12	0.000109403	Bacteria	Firmicutes	Clostridia	Clostridia_vadinBB60_group	Clostridia_vadinBB60_group_fa	Clostridia_vadinBB60_group_ge
Otu001586	254	0.990282	1.13193e-13	0.000101436	Bacteria	Firmicutes	Clostridia	Oscillospirales	Ruminococcaceae	uncultured
Otu001587	254	0.876027	2.42943e-11	0.000107242	Bacteria	Firmicutes	Clostridia	Oscillospirales	Ruminococcaceae	uncultured
Otu001588	254	0.99999	4.21616e-13	0.000104573	Bacteria	Firmicutes	Clostridia	Christensenellales	Christensenellaceae	Christensenellaceae_R-7_group
Otu001589	253	0.999999	3.42128e-13	0.000114311	Bacteria	Firmicutes	Clostridia	Oscillospirales	Oscillospirales_unclassified	Oscillospirales_unclassified
Otu001590	253	0.998076	1.75615e-11	0.000109766	Bacteria	Firmicutes	Clostridia	Oscillospirales	Oscillospirales_unclassified	Oscillospirales_unclassified
Otu001591	253	0.999411	1.73014e-12	0.000108875	Bacteria	Firmicutes	Clostridia	Clostridia_unclassified	Clostridia_unclassified	Clostridia_unclassified
Otu001592	253	0.998911	6.69558e-18	5.09258e-05	Bacteria	Firmicutes	Clostridia	Lachnospirales	Lachnospiraceae	Lachnospiraceae_unclassified
Otu001594	253	0.619733	2.95039e-05	5.93709e-06	Bacteria	Firmicutes	Bacilli	Staphylococcales	Staphylococcaceae	Jeotgalicoccus
Otu001595	252	0.999195	1.73536e-12	0.000102259	Bacteria	Firmicutes	Clostridia	Lachnospirales	Lachnospiraceae	Lachnospiraceae_unclassified
Otu001596	252	0.676564	6.2649e-05	1.30791e-06	Bacteria	Firmicutes	Clostridia	Peptostreptococcales-Tissierellales	Peptostreptococcales-Tissierellales_fa	Peptostreptococcales-Tissierellales_fa_unclassified
Otu001597	252	0.949827	1.03865e-11	0.000117261	Bacteria	Firmicutes	Clostridia	Monoglobales	Monoglobaceae	Monoglobus
Otu001599	252	1	9.85022e-14	0.00011698	Bacteria	Firmicutes	Clostridia	Clostridia_vadinBB60_group	Clostridia_vadinBB60_group_fa	Clostridia_vadinBB60_group_ge
Otu001600	251	0.676661	2.18482e-06	0.00010639	Bacteria	Bacteroidota	Bacteroidia	Bacteroidales	Bacteroidales_unclassified	Bacteroidales_unclassified
Otu001601	251	0.999999	1.35095e-13	0.000112881	Bacteria	Firmicutes	Clostridia	Clostridia_vadinBB60_group	Clostridia_vadinBB60_group_fa	Clostridia_vadinBB60_group_ge
Otu001602	251	0.999934	1.19131e-13	0.00010767	Bacteria	Firmicutes	Clostridia	Oscillospirales	Oscillospiraceae	Oscillospiraceae_unclassified
Otu001604	251	1	1.02547e-15	0.000109125	Bacteria	Firmicutes	Firmicutes_unclassified	Firmicutes_unclassified	Firmicutes_unclassified	Firmicutes_unclassified
Otu001605	251	1	3.93969e-13	0.000107959	Bacteria	Firmicutes	Clostridia	Oscillospirales	UCG-010	UCG-010_ge
Otu001606	251	0.999982	1.61876e-12	0.000107994	Bacteria	Firmicutes	Bacilli	RF39	RF39_fa	RF39_ge
Otu001607	251	0.999999	1.233e-12	0.000109	Bacteria	Firmicutes	Clostridia	Lachnospirales	Lachnospiraceae	Lachnospiraceae_unclassified
Otu001609	250	0.917669	9.62275e-12	0.000112505	Bacteria	Firmicutes	Bacilli	Acholeplasmatales	Acholeplasmataceae	Anaeroplasma
Otu001611	248	1	3.47261e-12	0.000107319	Bacteria	Firmicutes	Clostridia	Oscillospirales	Oscillospirales_unclassified	Oscillospirales_unclassified
Otu001612	248	0.999973	1.64414e-12	0.000104692	Bacteria	Bacteroidota	Bacteroidia	Bacteroidia_unclassified	Bacteroidia_unclassified	Bacteroidia_unclassified
Otu001613	248	0.827857	7.66751e-13	0.000109442	Bacteria	Firmicutes	Clostridia	Oscillospirales	Ruminococcaceae	Ruminococcus
Otu001614	248	0.999934	2.92115e-07	0.000104491	Bacteria	Firmicutes	Clostridia	Clostridia_unclassified	Clostridia_unclassified	Clostridia_unclassified
Otu001615	248	0.999999	3.58384e-12	0.000108831	Bacteria	Bacteroidota	Bacteroidia	Bacteroidales	Prevotellaceae	Prevotellaceae_UCG-004
Otu001616	248	0.999411	4.7571e-12	0.000103033	Bacteria	Firmicutes	Clostridia	Oscillospirales	Oscillospiraceae	Colidextribacter
Otu001618	246	0.999876	8.27975e-13	9.51782e-05	Bacteria	Actinobacteriota	Coriobacteriia	Coriobacteriales	Eggerthellaceae	DNF00809
Otu001620	246	0.999999	3.43798e-11	0.000108098	Bacteria	Firmicutes	Clostridia	Oscillospirales	Oscillospirales_unclassified	Oscillospirales_unclassified
Otu001621	246	0.999973	3.31984e-11	0.000104224	Bacteria	Bacteroidota	Bacteroidia	Bacteroidales	Rikenellaceae	Rikenellaceae_unclassified
Otu001622	245	0.975811	2.92114e-07	0.000102893	Bacteria	Firmicutes	Clostridia	Oscillospirales	UCG-010	UCG-010_ge
Otu001623	245	0.999112	4.61172e-13	0.000102487	Bacteria	Bacteroidota	Bacteroidia	Bacteroidales	Rikenellaceae	Rikenellaceae_RC9_gut_group
Otu001624	245	0.999074	2.92114e-07	9.51661e-05	Bacteria	Firmicutes	Clostridia	Christensenellales	Christensenellaceae	Christensenellaceae_R-7_group
Otu001625	245	1	2.92114e-07	0.000106961	Bacteria	Firmicutes	Clostridia	Oscillospirales	UCG-010	UCG-010_ge
Otu001626	245	0.71115	1.46057e-06	0.000101351	Bacteria	Firmicutes	Clostridia	Oscillospirales	Oscillospiraceae	UCG-005
Otu001627	245	0.999324	1.73904e-12	0.000105302	Bacteria	Firmicutes	Clostridia	Lachnospirales	Lachnospiraceae	Lachnospiraceae_unclassified
Otu001628	244	0.998076	1.86119e-11	0.000108771	Bacteria	Firmicutes	Clostridia	Clostridia_unclassified	Clostridia_unclassified	Clostridia_unclassified
Otu001629	244	0.676661	7.42098e-05	4.01489e-14	Bacteria	Firmicutes	Clostridia	Peptostreptococcales-Tissierellales	Peptostreptococcaceae	Peptostreptococcus
Otu001630	244	0.999973	4.03525e-16	9.76125e-05	Bacteria	Firmicutes	Clostridia	Oscillospirales	UCG-010	UCG-010_ge
Otu001631	244	0.999973	9.29548e-07	0.0001029	Bacteria	Firmicutes	Clostridia	Lachnospirales	Lachnospiraceae	Lachnospiraceae_unclassified
Otu001632	243	1	3.91354e-18	0.000102301	Bacteria	Firmicutes	Bacilli	Erysipelotrichales	Erysipelotrichaceae	Erysipelotrichaceae_unclassified
Otu001633	243	0.996728	4.91312e-11	9.74856e-05	Bacteria	Firmicutes	Clostridia	Clostridia_unclassified	Clostridia_unclassified	Clostridia_unclassified
Otu001635	242	0.972776	6.24054e-05	1.54695e-12	Bacteria	Patescibacteria	Saccharimonadia	Saccharimonadales	Saccharimonadaceae	Saccharimonadaceae_unclassified
Otu001636	242	0.998821	6.88609e-05	4.35965e-07	Bacteria	Firmicutes	Firmicutes_unclassified	Firmicutes_unclassified	Firmicutes_unclassified	Firmicutes_unclassified
Otu001637	242	0.999986	1.4777e-11	0.000105312	Bacteria	Firmicutes	Clostridia	Christensenellales	Christensenellaceae	Christensenellaceae_R-7_group
Otu001639	241	0.999999	1.75061e-12	0.000108879	Bacteria	Firmicutes	Clostridia	Oscillospirales	UCG-010	UCG-010_ge
Otu001640	240	0.999575	4.78446e-07	9.91755e-05	Bacteria	Verrucomicrobiota	Kiritimatiellae	WCHB1-41	WCHB1-41_fa	WCHB1-41_ge
Otu001641	240	0.999983	4.70976e-15	9.29698e-05	Bacteria	Firmicutes	Clostridia	Clostridia_unclassified	Clostridia_unclassified	Clostridia_unclassified
Otu001642	240	0.999983	2.92114e-07	0.000100765	Bacteria	Firmicutes	Clostridia	Oscillospirales	UCG-010	UCG-010_ge
Otu001643	239	0.998701	2.92114e-07	9.85939e-05	Bacteria	Verrucomicrobiota	Lentisphaeria	Victivallales	Victivallaceae	Victivallaceae_unclassified
Otu001644	239	1	3.48743e-11	0.000106796	Bacteria	Firmicutes	Bacilli	Erysipelotrichales	Erysipelatoclostridiaceae	UCG-004
Otu001645	239	0.721486	8.50922e-05	1.74388e-06	Bacteria	Firmicutes	Clostridia	Clostridia_or	Hungateiclostridiaceae	Fastidiosipila
Otu001646	239	0.999575	4.6983e-12	0.000102515	Bacteria	Firmicutes	Clostridia	Monoglobales	Monoglobaceae	Monoglobus
Otu001648	239	0.999998	1.50374e-11	0.000101515	Bacteria	Firmicutes	Clostridia	Lachnospirales	Lachnospiraceae	Lachnospiraceae_unclassified
Otu001649	239	0.975811	2.21354e-11	0.000107454	Bacteria	Firmicutes	Clostridia	Oscillospirales	Oscillospirales_fa	Oscillospirales_ge
Otu001651	238	0.999961	2.92114e-07	0.00011369	Bacteria	Firmicutes	Clostridia	Clostridia_unclassified	Clostridia_unclassified	Clostridia_unclassified
Otu001653	238	1	2.92114e-07	0.000103484	Bacteria	Firmicutes	Clostridia	Peptostreptococcales-Tissierellales	Anaerovoracaceae	Family_XIII_AD3011_group
Otu001654	238	0.596722	5.84229e-07	0.000101078	Bacteria	Firmicutes	Clostridia	Oscillospirales	Ruminococcaceae	Incertae_Sedis
Otu001655	238	0.99674	4.61711e-12	0.000103457	Bacteria	Firmicutes	Clostridia	Oscillospirales	UCG-010	UCG-010_ge
Otu001656	237	0.978522	7.4108e-13	0.000108053	Bacteria	Firmicutes	Clostridia	Monoglobales	Monoglobaceae	Monoglobus
Otu001657	237	0.999997	3.52814e-13	0.000103026	Bacteria	Firmicutes	Bacilli	RF39	RF39_fa	RF39_ge
Otu001658	237	0.998503	1.7733e-11	0.000109576	Bacteria	Firmicutes	Bacilli	Izemoplasmatales	Izemoplasmatales_fa	Izemoplasmatales_ge
Otu001659	237	0.999889	5.31681e-11	0.000106493	Bacteria	Firmicutes	Clostridia	Oscillospirales	UCG-010	UCG-010_ge
Otu001660	237	0.998545	3.78857e-11	7.14325e-05	Bacteria	Firmicutes	Clostridia	Oscillospirales	Oscillospiraceae	Oscillospiraceae_unclassified
Otu001661	237	0.995895	1.86662e-16	4.16427e-05	Bacteria	Firmicutes	Clostridia	Oscillospirales	Oscillospiraceae	Oscillospiraceae_unclassified
Otu001662	237	0.964796	2.46395e-11	9.32279e-05	Bacteria	Firmicutes	Clostridia	Clostridia_unclassified	Clostridia_unclassified	Clostridia_unclassified
Otu001663	236	0.999575	1.68903e-12	0.000103343	Bacteria	Firmicutes	Clostridia	Oscillospirales	Oscillospiraceae	Oscillospiraceae_unclassified
Otu001664	236	0.999715	2.92115e-07	0.000102927	Bacteria	Firmicutes	Clostridia	Oscillospirales	Oscillospiraceae	UCG-005
Otu001665	236	0.995792	5.0409e-11	0.000100177	Bacteria	Firmicutes	Clostridia	Clostridia_unclassified	Clostridia_unclassified	Clostridia_unclassified
Otu001667	236	0.968526	7.03526e-13	0.00010114	Bacteria	Firmicutes	Clostridia	Clostridia_unclassified	Clostridia_unclassified	Clostridia_unclassified
Otu001668	236	0.999847	5.21823e-11	0.000103998	Bacteria	Firmicutes	Clostridia	Clostridia_unclassified	Clostridia_unclassified	Clostridia_unclassified
Otu001669	235	0.998075	5.14711e-11	0.000102773	Bacteria	Firmicutes	Clostridia	Monoglobales	Monoglobaceae	Monoglobus
Otu001670	235	0.995792	5.04624e-11	9.95793e-05	Bacteria	Firmicutes	Bacilli	RF39	RF39_fa	RF39_ge
Otu001671	235	0.999994	1.40645e-11	9.6498e-05	Bacteria	Firmicutes	Clostridia	Oscillospirales	Oscillospiraceae	UCG-005
Otu001672	235	0.999074	1.82995e-12	0.000105683	Bacteria	Firmicutes	Clostridia	Clostridia_unclassified	Clostridia_unclassified	Clostridia_unclassified
Otu001675	234	0.992293	2.50004e-11	0.000101383	Bacteria	Bacteroidota	Bacteroidia	Bacteroidales	Rikenellaceae	Rikenellaceae_RC9_gut_group
Otu001676	234	0.963264	7.84306e-05	4.3597e-07	Bacteria	Firmicutes	Bacilli	Lactobacillales	Lactobacillales_unclassified	Lactobacillales_unclassified
Otu001677	234	0.999944	5.78562e-07	9.97382e-05	Bacteria	Firmicutes	Clostridia	Christensenellales	Christensenellaceae	Christensenellaceae_R-7_group
Otu001678	234	0.596722	1.51177e-06	0.000101798	Bacteria	Bacteroidota	Bacteroidia	Bacteroidales	Prevotellaceae	Prevotellaceae_Ga6A1_group
Otu001679	234	1	2.96904e-15	0.000100866	Bacteria	Firmicutes	Clostridia	Oscillospirales	Oscillospirales_unclassified	Oscillospirales_unclassified
Otu001680	233	0.999734	6.8455e-05	4.32475e-13	Bacteria	Firmicutes	Clostridia	Clostridia_unclassified	Clostridia_unclassified	Clostridia_unclassified
Otu001681	233	0.999921	1.30368e-13	0.000102808	Bacteria	Firmicutes	Clostridia	Clostridia_unclassified	Clostridia_unclassified	Clostridia_unclassified
Otu001682	233	1	2.92114e-07	0.000101063	Bacteria	Firmicutes	Clostridia	Lachnospirales	Lachnospiraceae	Lachnospiraceae_unclassified
Otu001683	233	0.999954	6.82405e-19	7.67943e-05	Bacteria	Proteobacteria	Alphaproteobacteria	Rhodospirillales	uncultured	uncultured_ge
Otu001686	232	0.973953	2.92115e-07	0.000103739	Bacteria	Firmicutes	Clostridia	Oscillospirales	Ruminococcaceae	uncultured
Otu001689	232	0.999982	4.89485e-12	0.000106013	Bacteria	Firmicutes	Bacilli	Izemoplasmatales	Izemoplasmatales_fa	Izemoplasmatales_ge
Otu001690	232	0.978522	2.92114e-07	0.000117658	Bacteria	Firmicutes	Clostridia	Christensenellales	Christensenellaceae	Christensenellaceae_R-7_group
Otu001691	232	0.99926	6.45354e-05	1.30758e-13	Bacteria	Firmicutes	Clostridia	Peptostreptococcales-Tissierellales	Peptostreptococcales-Tissierellales_fa	W5053
Otu001692	231	0.999788	4.67043e-12	9.53065e-05	Bacteria	Firmicutes	Clostridia	Christensenellales	Christensenellaceae	Christensenellaceae_R-7_group
Otu001693	231	0.990724	4.51546e-12	9.25744e-05	Bacteria	Firmicutes	Clostridia	Oscillospirales	UCG-010	UCG-010_ge
Otu001695	231	0.997221	6.73096e-05	6.29363e-13	Bacteria	Firmicutes	Bacilli	Lactobacillales	Aerococcaceae	Facklamia
Otu001696	231	0.999998	1.19696e-12	9.83711e-05	Bacteria	Firmicutes	Clostridia	Oscillospirales	Oscillospiraceae	NK4A214_group
Otu001697	231	1	6.72236e-17	9.93956e-05	Bacteria	Firmicutes	Clostridia	Lachnospirales	Lachnospiraceae	Lachnospiraceae_unclassified
Otu001698	230	0.999997	3.64658e-11	9.98648e-05	Bacteria	Bacteroidota	Bacteroidia	Bacteroidales	Bacteroidaceae	Bacteroides
Otu001700	230	0.999923	7.40925e-13	0.000101098	Bacteria	Bacteroidota	Bacteroidia	Bacteroidales	p-251-o5	p-251-o5_ge
Otu001703	229	0.999997	1.72882e-13	9.83382e-05	Bacteria	Firmicutes	Clostridia	Christensenellales	Christensenellaceae	Christensenellaceae_R-7_group
Otu001705	229	1	1.35915e-16	9.97719e-05	Bacteria	Firmicutes	Clostridia	Eubacteriales	Anaerofustaceae	Anaerofustis
Otu001707	229	0.999997	8.09362e-13	9.82642e-05	Bacteria	Firmicutes	Clostridia	Oscillospirales	Ruminococcaceae	Candidatus_Soleaferrea
Otu001708	229	0.676661	5.37062e-05	4.3597e-07	Bacteria	Bacteroidota	Bacteroidia	Bacteroidales	Dysgonomonadaceae	Dysgonomonadaceae_unclassified
Otu001709	229	0.596722	5.84229e-07	8.31137e-05	Bacteria	Firmicutes	Clostridia	Christensenellales	Christensenellaceae	Christensenellaceae_R-7_group
Otu001710	229	0.999555	1.18737e-12	9.76689e-05	Bacteria	Bacteroidota	Bacteroidia	Bacteroidales	Bacteroidaceae	Bacteroides
Otu001711	229	0.998076	2.13055e-11	0.000108647	Bacteria	Firmicutes	Clostridia	Monoglobales	Monoglobaceae	Monoglobus
Otu001712	229	0.638621	8.76343e-07	7.93978e-05	Bacteria	Firmicutes	Clostridia	Christensenellales	Christensenellaceae	Christensenellaceae_R-7_group
Otu001713	229	0.993804	6.3986e-11	9.53947e-05	Bacteria	Firmicutes	Clostridia	Lachnospirales	Lachnospiraceae	Lachnospiraceae_unclassified
Otu001714	228	0.932534	6.54406e-13	8.46981e-05	Bacteria	Firmicutes	Clostridia	Oscillospirales	Ruminococcaceae	uncultured
Otu001715	228	0.999954	6.94194e-16	9.50852e-05	Bacteria	Verrucomicrobiota	Lentisphaeria	Victivallales	Victivallaceae	Victivallaceae_ge
Otu001716	228	0.999798	6.63517e-05	1.5818e-13	Bacteria	Firmicutes	Clostridia	Peptostreptococcales-Tissierellales	Peptostreptococcales-Tissierellales_fa	Peptostreptococcales-Tissierellales_fa_unclassified
Otu001717	228	0.964796	2.41584e-11	9.57347e-05	Bacteria	Firmicutes	Bacilli	RF39	RF39_fa	RF39_ge
Otu001718	228	0.999351	8.417e-13	9.49423e-05	Bacteria	Spirochaetota	Spirochaetia	Spirochaetales	Spirochaetaceae	Treponema
Otu001719	228	0.992738	2.92114e-07	9.48502e-05	Bacteria	Firmicutes	Clostridia	Lachnospirales	Lachnospiraceae	Lachnospiraceae_unclassified
Otu001720	228	0.985565	2.92114e-07	0.000101102	Bacteria	Firmicutes	Clostridia	Clostridia_unclassified	Clostridia_unclassified	Clostridia_unclassified
Otu001721	228	0.999876	1.28546e-11	9.24668e-05	Bacteria	Bacteroidota	Bacteroidia	Bacteroidales	uncultured	uncultured_ge
Otu001722	228	0.999973	2.92114e-07	9.44414e-05	Bacteria	Firmicutes	Clostridia	Lachnospirales	Lachnospiraceae	Lachnospiraceae_unclassified
Otu001723	227	0.999973	2.92114e-07	9.82904e-05	Bacteria	Firmicutes	Clostridia	Oscillospirales	UCG-010	UCG-010_ge
Otu001724	227	0.993205	2.92115e-07	9.91427e-05	Bacteria	Firmicutes	Clostridia	Oscillospirales	UCG-010	UCG-010_ge
Otu001725	227	0.997738	6.6029e-05	2.19969e-13	Bacteria	Patescibacteria	Saccharimonadia	Saccharimonadales	Saccharimonadaceae	Saccharimonadaceae_unclassified
Otu001727	226	0.999994	5.14387e-13	9.74105e-05	Bacteria	Firmicutes	Clostridia	Oscillospirales	UCG-010	UCG-010_ge
Otu001728	226	0.972776	5.89877e-05	1.57432e-12	Bacteria	Firmicutes	Clostridia	Peptostreptococcales-Tissierellales	Peptostreptococcales-Tissierellales_fa	W5053
Otu001729	226	0.999555	3.96028e-11	9.50044e-05	Bacteria	Firmicutes	Clostridia	Oscillospirales	Oscillospiraceae	Oscillospiraceae_unclassified
Otu001730	226	0.999973	3.52921e-12	9.58697e-05	Bacteria	Firmicutes	Clostridia	Oscillospirales	UCG-010	UCG-010_ge
Otu001731	226	0.999998	2.92114e-07	9.6347e-05	Bacteria	Firmicutes	Clostridia	Oscillospirales	Oscillospiraceae	Oscillospiraceae_unclassified
Otu001732	225	1	1.12498e-10	9.90682e-05	Bacteria	Firmicutes	Clostridia	Oscillospirales	UCG-010	UCG-010_ge
Otu001733	225	0.999575	1.70315e-12	9.62604e-05	Bacteria	Firmicutes	Clostridia	Christensenellales	Christensenellaceae	Christensenellaceae_R-7_group
Otu001734	225	0.99926	6.81272e-05	4.3597e-07	Bacteria	Firmicutes	Clostridia	Peptostreptococcales-Tissierellales	Peptostreptococcales-Tissierellales_fa	Peptostreptococcales-Tissierellales_fa_unclassified
Otu001735	225	0.998526	6.26885e-05	3.59539e-13	Bacteria	Bacteroidota	Bacteroidia	Bacteroidia_unclassified	Bacteroidia_unclassified	Bacteroidia_unclassified
Otu001736	225	0.998536	9.24039e-07	8.78544e-05	Bacteria	Firmicutes	Clostridia	Peptostreptococcales-Tissierellales	Anaerovoracaceae	Family_XIII_AD3011_group
Otu001738	224	0.992768	5.98362e-05	5.86481e-13	Bacteria	Bacteria_unclassified	Bacteria_unclassified	Bacteria_unclassified	Bacteria_unclassified	Bacteria_unclassified
Otu001739	224	0.954523	7.03913e-13	9.53441e-05	Bacteria	Firmicutes	Clostridia	Clostridia_UCG-014	Clostridia_UCG-014_fa	Clostridia_UCG-014_ge
Otu001740	223	0.999788	7.59893e-12	8.07502e-05	Bacteria	Firmicutes	Clostridia	Clostridia_UCG-014	Clostridia_UCG-014_fa	Clostridia_UCG-014_ge
Otu001741	223	0.999908	6.56206e-05	3.3993e-13	Bacteria	Firmicutes	Bacilli	Lactobacillales	Aerococcaceae	Facklamia
Otu001742	223	0.957501	8.85088e-05	4.086e-14	Bacteria	Actinobacteriota	Actinobacteria	Corynebacteriales	Corynebacteriaceae	Corynebacteriaceae_unclassified
Otu001743	223	0.999999	2.92114e-07	9.66655e-05	Bacteria	Firmicutes	Clostridia	Oscillospirales	Ruminococcaceae	uncultured
Otu001744	223	0.995869	6.51814e-05	6.44412e-13	Bacteria	Bacteroidota	Bacteroidia	Bacteroidales	Porphyromonadaceae	Porphyromonadaceae_unclassified
Otu001745	222	0.999995	1.7194e-12	9.93703e-05	Bacteria	Firmicutes	Clostridia	Monoglobales	Monoglobaceae	Monoglobus
Otu001747	222	0.998075	5.54961e-07	9.58221e-05	Bacteria	Firmicutes	Clostridia	Oscillospirales	Oscillospiraceae	UCG-002
Otu001748	221	0.999901	3.65933e-11	9.63904e-05	Bacteria	Firmicutes	Bacilli	Bacilli_unclassified	Bacilli_unclassified	Bacilli_unclassified
Otu001749	221	0.638621	2.25671e-06	9.71015e-05	Bacteria	Firmicutes	Bacilli	Erysipelotrichales	Erysipelatoclostridiaceae	Erysipelatoclostridiaceae_unclassified
Otu001751	221	0.99999	1.45718e-11	9.53797e-05	Bacteria	Firmicutes	Clostridia	Oscillospirales	Oscillospirales_unclassified	Oscillospirales_unclassified
Otu001752	221	0.994631	5.10136e-11	9.21464e-05	Bacteria	Cyanobacteria	Vampirivibrionia	Gastranaerophilales	Gastranaerophilales_fa	Gastranaerophilales_ge
Otu001754	220	0.994999	5.89163e-05	7.18537e-14	Bacteria	Firmicutes	Clostridia	Clostridia_unclassified	Clostridia_unclassified	Clostridia_unclassified
Otu001756	219	0.999888	6.38884e-05	1.61438e-13	Bacteria	Firmicutes	Bacilli	Lactobacillales	Aerococcaceae	Aerococcaceae_unclassified
Otu001757	219	1	4.42087e-19	9.53885e-05	Bacteria	Firmicutes	Firmicutes_unclassified	Firmicutes_unclassified	Firmicutes_unclassified	Firmicutes_unclassified
Otu001758	219	0.99942	5.91332e-05	4.03852e-13	Bacteria	Bacteroidota	Bacteroidia	Bacteroidales	Bacteroidales_unclassified	Bacteroidales_unclassified
Otu001759	219	0.99942	6.74107e-05	4.4252e-13	Bacteria	Firmicutes	Clostridia	Clostridia_unclassified	Clostridia_unclassified	Clostridia_unclassified
Otu001761	219	0.999995	3.41055e-11	9.62978e-05	Bacteria	Firmicutes	Clostridia	Oscillospirales	UCG-010	UCG-010_ge
Otu001762	219	0.993804	2.62443e-11	9.92154e-05	Bacteria	Firmicutes	Clostridia	Oscillospirales	Oscillospirales_fa	Oscillospirales_ge
Otu001763	219	0.999847	4.5194e-12	9.23883e-05	Bacteria	Cyanobacteria	Vampirivibrionia	Gastranaerophilales	Gastranaerophilales_fa	Gastranaerophilales_ge
Otu001764	219	0.949827	2.53452e-11	9.54412e-05	Bacteria	Firmicutes	Clostridia	Oscillospirales	Ruminococcaceae	Ruminococcaceae_unclassified
Otu001765	219	0.999944	1.74662e-12	9.53146e-05	Bacteria	Firmicutes	Clostridia	Oscillospirales	UCG-010	UCG-010_ge
Otu001766	219	0.999997	2.92114e-07	9.81316e-05	Bacteria	Firmicutes	Bacilli	Acholeplasmatales	Acholeplasmataceae	Acholeplasmataceae_unclassified
Otu001767	219	0.997479	4.71253e-12	8.81904e-05	Bacteria	Firmicutes	Clostridia	Oscillospirales	Ruminococcaceae	uncultured
Otu001768	219	1	3.9169e-12	9.42387e-05	Bacteria	Firmicutes	Clostridia	Oscillospirales	Ruminococcaceae	Ruminococcaceae_ge
Otu001769	218	0.99942	6.06933e-05	1.50792e-13	Bacteria	Firmicutes	Bacilli	Lactobacillales	Lactobacillales_unclassified	Lactobacillales_unclassified
Otu001770	218	0.999715	2.92114e-07	0.000103238	Bacteria	Firmicutes	Clostridia	Oscillospirales	UCG-010	UCG-010_ge
Otu001771	218	0.99994	6.3483e-05	3.29604e-13	Bacteria	Firmicutes	Clostridia	Peptostreptococcales-Tissierellales	Peptostreptococcales-Tissierellales_fa	Peptostreptococcales-Tissierellales_fa_unclassified
Otu001772	218	0.999995	3.49438e-11	9.65751e-05	Bacteria	Firmicutes	Clostridia	Oscillospirales	Oscillospiraceae	UCG-005
Otu001773	218	0.999973	4.87841e-11	9.39198e-05	Bacteria	Firmicutes	Clostridia	Oscillospirales	Oscillospirales_unclassified	Oscillospirales_unclassified
Otu001774	217	0.999999	1.12757e-14	9.29203e-05	Bacteria	Firmicutes	Clostridia	Lachnospirales	Lachnospiraceae	Lachnospiraceae_unclassified
Otu001775	217	0.999999	1.49186e-16	8.80551e-05	Bacteria	Firmicutes	Clostridia	Oscillospirales	Oscillospiraceae	Oscillospiraceae_unclassified
Otu001776	217	0.999575	2.92114e-07	9.67477e-05	Bacteria	Bacteroidota	Bacteroidia	Bacteroidales	uncultured	uncultured_ge
Otu001777	217	1	1.4364e-18	9.44125e-05	Bacteria	Firmicutes	Clostridia	Peptostreptococcales-Tissierellales	Peptostreptococcales-Tissierellales_unclassified	Peptostreptococcales-Tissierellales_unclassified
Otu001778	217	1	2.60971e-16	9.47103e-05	Bacteria	Firmicutes	Clostridia	Oscillospirales	Ruminococcaceae	Ruminococcaceae_unclassified
Otu001779	217	0.999988	9.81608e-14	9.39017e-05	Bacteria	Bacteroidota	Bacteroidia	Bacteroidales	Rikenellaceae	Rikenellaceae_RC9_gut_group
Otu001780	217	0.999992	2.92114e-07	9.41788e-05	Bacteria	Firmicutes	Clostridia	Lachnospirales	Lachnospiraceae	Lachnospiraceae_unclassified
Otu001781	217	0.999944	6.04691e-07	9.58951e-05	Bacteria	Firmicutes	Bacilli	Izemoplasmatales	Izemoplasmatales_fa	Izemoplasmatales_ge
Otu001782	217	0.999934	4.04795e-12	9.37453e-05	Bacteria	Firmicutes	Clostridia	Oscillospirales	Oscillospiraceae	UCG-005
Otu001784	216	0.989349	1.90278e-11	9.47797e-05	Bacteria	Bacteroidota	Bacteroidia	Bacteroidales	Bacteroidales_unclassified	Bacteroidales_unclassified
Otu001785	216	0.999982	4.59375e-12	9.09203e-05	Bacteria	Firmicutes	Clostridia	Oscillospirales	Oscillospiraceae	UCG-007
Otu001786	216	0.999715	5.21247e-11	9.61708e-05	Bacteria	Cyanobacteria	Vampirivibrionia	Gastranaerophilales	Gastranaerophilales_fa	Gastranaerophilales_ge
Otu001787	215	0.596722	1.39912e-06	9.21174e-05	Bacteria	Firmicutes	Clostridia	Oscillospirales	Oscillospiraceae	Flavonifractor
Otu001788	215	0.892021	7.16979e-11	8.74073e-05	Bacteria	Firmicutes	Clostridia	Oscillospirales	Oscillospirales_fa	Oscillospirales_ge
Otu001789	215	0.998821	6.08637e-05	4.09191e-13	Bacteria	Firmicutes	Bacilli	Lactobacillales	Aerococcaceae	Aerococcaceae_unclassified
Otu001790	215	1	3.8929e-12	9.53435e-05	Bacteria	Firmicutes	Clostridia	Clostridia_or	Hungateiclostridiaceae	Hungateiclostridiaceae_unclassified
Otu001791	215	0.999982	3.39441e-11	9.03578e-05	Bacteria	Bacteroidota	Bacteroidia	Bacteroidales	Marinifilaceae	Odoribacter
Otu001792	214	0.591224	1.36839e-10	7.00514e-05	Bacteria	Bacteroidota	Bacteroidia	Bacteroidales	Rikenellaceae	dgA-11_gut_group
Otu001793	214	0.999988	6.13872e-07	8.94263e-05	Bacteria	Firmicutes	Clostridia	Oscillospirales	UCG-010	UCG-010_ge
Otu001794	214	1	2.92114e-07	9.3727e-05	Bacteria	Firmicutes	Firmicutes_unclassified	Firmicutes_unclassified	Firmicutes_unclassified	Firmicutes_unclassified
Otu001795	214	0.99979	2.92114e-07	9.06727e-05	Bacteria	Bacteroidota	Bacteroidia	Bacteroidales	Rikenellaceae	Alistipes
Otu001796	213	0.638621	4.76353e-06	8.43215e-05	Bacteria	Firmicutes	Clostridia	Christensenellales	Christensenellaceae	Christensenellaceae_R-7_group
Otu001798	213	0.999982	1.45231e-13	9.49077e-05	Bacteria	Cyanobacteria	Vampirivibrionia	Gastranaerophilales	Gastranaerophilales_fa	Gastranaerophilales_ge
Otu001799	213	0.996728	1.51542e-12	8.92143e-05	Bacteria	Firmicutes	Clostridia	Oscillospirales	UCG-010	UCG-010_ge
Otu001800	213	0.908633	1.03799e-17	1.18373e-05	Bacteria	Bacteroidota	Bacteroidia	Bacteroidales	Bacteroidaceae	Bacteroides
Otu001801	212	0.999734	6.24573e-05	1.62068e-13	Bacteria	Bacteroidota	Bacteroidia	Bacteroidia_unclassified	Bacteroidia_unclassified	Bacteroidia_unclassified
Otu001803	212	0.999901	4.41638e-12	9.37897e-05	Bacteria	Firmicutes	Clostridia	Oscillospirales	Oscillospirales_fa	Oscillospirales_ge
Otu001804	212	0.999617	4.68773e-11	8.9465e-05	Bacteria	Firmicutes	Clostridia	Oscillospirales	Oscillospiraceae	UCG-005
Otu001805	212	0.998911	1.65912e-12	8.57983e-05	Bacteria	Firmicutes	Clostridia	Oscillospirales	Oscillospiraceae	Oscillospiraceae_unclassified
Otu001806	212	0.929874	1.00512e-11	9.7275e-05	Bacteria	Firmicutes	Clostridia	Oscillospirales	Oscillospirales_unclassified	Oscillospirales_unclassified
Otu001807	212	0.999063	6.26318e-05	4.3119e-13	Bacteria	Firmicutes	Bacilli	Lactobacillales	Lactobacillales_unclassified	Lactobacillales_unclassified
Otu001809	212	0.596722	5.84229e-07	8.98698e-05	Bacteria	Firmicutes	Clostridia	Oscillospirales	Oscillospiraceae	UCG-005
Otu001810	211	0.999788	9.21067e-12	8.49095e-05	Bacteria	Firmicutes	Clostridia	Oscillospirales	UCG-010	UCG-010_ge
Otu001811	211	0.999999	4.28723e-11	9.21093e-05	Bacteria	Firmicutes	Clostridia	Lachnospirales	Lachnospiraceae	Lachnospiraceae_unclassified
Otu001812	211	0.999847	4.74077e-12	9.34518e-05	Bacteria	Bacteroidota	Bacteroidia	Bacteroidales	Bacteroidaceae	Bacteroides
Otu001813	211	0.999961	1.16485e-13	9.00185e-05	Bacteria	Firmicutes	Firmicutes_unclassified	Firmicutes_unclassified	Firmicutes_unclassified	Firmicutes_unclassified
Otu001814	211	0.994631	5.33658e-11	9.4364e-05	Bacteria	Firmicutes	Clostridia	Clostridia_unclassified	Clostridia_unclassified	Clostridia_unclassified
Otu001815	210	0.988238	2.40233e-11	8.79178e-05	Bacteria	Bacteroidota	Bacteroidia	Bacteroidales	Muribaculaceae	Muribaculaceae_ge
Otu001816	210	0.819073	1.27933e-05	4.32015e-13	Bacteria	Firmicutes	Bacilli	Lactobacillales	Carnobacteriaceae	Atopostipes
Otu001817	210	0.929874	2.31837e-11	8.461e-05	Bacteria	Firmicutes	Clostridia	Oscillospirales	UCG-010	UCG-010_ge
Otu001818	210	0.676564	5.83845e-05	1.30791e-06	Bacteria	Firmicutes	Clostridia	Peptostreptococcales-Tissierellales	Peptostreptococcales-Tissierellales_fa	Peptostreptococcales-Tissierellales_fa_unclassified
Otu001819	210	0.999957	6.6851e-05	9.06395e-14	Bacteria	Firmicutes	Clostridia	Peptostreptococcales-Tissierellales	Peptostreptococcales-Tissierellales_fa	Peptostreptococcales-Tissierellales_fa_unclassified
Otu001820	210	0.957867	6.29835e-13	6.91667e-05	Bacteria	Firmicutes	Clostridia	Clostridia_unclassified	Clostridia_unclassified	Clostridia_unclassified
Otu001821	210	0.999849	6.10162e-05	1.60177e-13	Bacteria	Firmicutes	Clostridia	Clostridia_unclassified	Clostridia_unclassified	Clostridia_unclassified
Otu001824	209	0.999617	5.09592e-11	9.14061e-05	Bacteria	Firmicutes	Clostridia	Oscillospirales	UCG-010	UCG-010_ge
Otu001825	209	0.999961	2.92114e-07	9.02643e-05	Bacteria	Firmicutes	Clostridia	Lachnospirales	Lachnospiraceae	Lachnospiraceae_unclassified
Otu001826	209	0.625225	6.04191e-05	8.71939e-07	Bacteria	Firmicutes	Firmicutes_unclassified	Firmicutes_unclassified	Firmicutes_unclassified	Firmicutes_unclassified
Otu001827	208	0.625225	5.47473e-05	8.71939e-07	Bacteria	Bacteria_unclassified	Bacteria_unclassified	Bacteria_unclassified	Bacteria_unclassified	Bacteria_unclassified
Otu001828	208	0.999973	1.38992e-13	9.2282e-05	Bacteria	Firmicutes	Clostridia	Oscillospirales	UCG-010	UCG-010_ge
Otu001829	208	0.908633	6.70229e-13	8.22015e-05	Bacteria	Bacteroidota	Bacteroidia	Bacteroidales	Rikenellaceae	Alistipes
Otu001830	208	0.596722	8.00443e-07	8.87487e-05	Bacteria	Firmicutes	Clostridia	Oscillospirales	UCG-010	UCG-010_ge
Otu001831	207	0.999849	6.17548e-05	2.56817e-14	Bacteria	Firmicutes	Bacilli	Lactobacillales	Aerococcaceae	Aerococcaceae_unclassified
Otu001832	207	0.999954	6.91008e-15	8.7104e-05	Bacteria	Firmicutes	Clostridia	Lachnospirales	Lachnospiraceae	Lachnospiraceae_unclassified
Otu001833	207	0.999788	1.13157e-11	7.69154e-05	Bacteria	Firmicutes	Clostridia	Oscillospirales	Ruminococcaceae	uncultured
Otu001834	207	0.995692	2.92115e-07	7.90388e-05	Bacteria	Firmicutes	Bacilli	RF39	RF39_fa	RF39_ge
Otu001835	207	0.999195	2.92115e-07	8.67472e-05	Bacteria	Firmicutes	Clostridia	Lachnospirales	Lachnospiraceae	Lachnospiraceae_unclassified
Otu001836	207	0.999992	4.02458e-12	8.94272e-05	Bacteria	Firmicutes	Clostridia	Lachnospirales	Lachnospiraceae	Lachnospiraceae_unclassified
Otu001837	207	0.976665	5.56287e-05	1.62239e-12	Bacteria	Bacteria_unclassified	Bacteria_unclassified	Bacteria_unclassified	Bacteria_unclassified	Bacteria_unclassified
Otu001838	207	0.99979	1.81503e-12	9.3639e-05	Bacteria	Firmicutes	Clostridia	Oscillospirales	UCG-010	UCG-010_ge
Otu001839	206	0.999195	1.46654e-12	7.87694e-05	Bacteria	Firmicutes	Clostridia	Lachnospirales	Lachnospiraceae	Lachnospiraceae_unclassified
Otu001840	206	1	2.92114e-07	8.72534e-05	Bacteria	Firmicutes	Clostridia	Oscillospirales	Oscillospiraceae	Oscillospiraceae_unclassified
Otu001841	206	0.999919	9.99655e-17	7.94756e-05	Bacteria	Firmicutes	Clostridia	Oscillospirales	Ruminococcaceae	Ruminococcaceae_unclassified
Otu001843	206	0.596722	8.05055e-07	7.13314e-05	Bacteria	Firmicutes	Clostridia	Peptostreptococcales-Tissierellales	Anaerovoracaceae	Family_XIII_AD3011_group
Otu001844	206	0.999324	4.90248e-11	8.74456e-05	Bacteria	Firmicutes	Clostridia	Lachnospirales	Lachnospiraceae	Lachnospiraceae_unclassified
Otu001845	206	0.998526	5.53947e-05	1.44473e-13	Bacteria	Bacteria_unclassified	Bacteria_unclassified	Bacteria_unclassified	Bacteria_unclassified	Bacteria_unclassified
Otu001847	205	0.999889	4.94524e-12	9.09328e-05	Bacteria	Firmicutes	Bacilli	RF39	RF39_fa	RF39_ge
Otu001848	205	0.999983	3.88569e-16	8.83336e-05	Bacteria	Firmicutes	Clostridia	Christensenellales	Christensenellaceae	Christensenellaceae_R-7_group
Otu001849	205	0.999988	1.43523e-12	8.85838e-05	Bacteria	Firmicutes	Clostridia	Oscillospirales	Ruminococcaceae	Ruminococcus
Otu001850	205	0.638621	2.00923e-06	8.63823e-05	Bacteria	Firmicutes	Clostridia	Oscillospirales	Ruminococcaceae	Ruminococcus
Otu001851	205	0.998075	5.11726e-12	8.60697e-05	Bacteria	Firmicutes	Clostridia	Oscillospirales	Oscillospirales_fa	Oscillospirales_ge
Otu001852	205	0.985577	6.51532e-05	6.77385e-13	Bacteria	Firmicutes	Bacilli	Lactobacillales	Lactobacillales_unclassified	Lactobacillales_unclassified
Otu001853	205	0.993973	6.14903e-05	2.36046e-13	Bacteria	Firmicutes	Bacilli	Lactobacillales	Lactobacillales_unclassified	Lactobacillales_unclassified
Otu001854	205	0.999411	1.25613e-13	8.7665e-05	Bacteria	Firmicutes	Clostridia	Lachnospirales	Lachnospiraceae	Lachnospiraceae_unclassified
Otu001856	204	0.990458	2.61488e-11	9.23849e-05	Bacteria	Bacteroidota	Bacteroidia	Bacteroidales	Rikenellaceae	Alistipes
Otu001857	204	0.929874	1.01838e-11	9.64617e-05	Bacteria	Firmicutes	Clostridia	Lachnospirales	Lachnospiraceae	Lachnospiraceae_unclassified
Otu001858	204	0.999195	4.69927e-12	8.98602e-05	Bacteria	Firmicutes	Clostridia	Clostridia_unclassified	Clostridia_unclassified	Clostridia_unclassified
Otu001860	203	1	7.46523e-17	8.77899e-05	Bacteria	Firmicutes	Clostridia	Clostridia_unclassified	Clostridia_unclassified	Clostridia_unclassified
Otu001861	203	1	4.1142e-11	8.97877e-05	Bacteria	Firmicutes	Clostridia	Oscillospirales	UCG-010	UCG-010_ge
Otu001862	203	0.999957	3.80741e-12	8.26245e-05	Bacteria	Firmicutes	Bacilli	RF39	RF39_fa	RF39_ge
Otu001864	202	0.999992	4.62043e-12	8.79801e-05	Bacteria	Bacteroidota	Bacteroidia	Bacteroidales	p-251-o5	p-251-o5_ge
Otu001865	202	0.977506	4.76425e-12	5.1546e-05	Bacteria	Bacteroidota	Bacteroidia	Bacteroidales	Rikenellaceae	Rikenellaceae_RC9_gut_group
Otu001866	202	0.802934	2.92115e-07	8.91454e-05	Bacteria	Firmicutes	Clostridia	Monoglobales	Monoglobaceae	Monoglobus
Otu001867	202	0.972508	2.92114e-07	8.70667e-05	Bacteria	Firmicutes	Clostridia	Christensenellales	Christensenellaceae	Christensenellaceae_R-7_group
Otu001868	201	0.99942	5.55848e-05	1.52291e-13	Bacteria	Bacteroidota	Bacteroidia	Bacteroidales	Bacteroidales_unclassified	Bacteroidales_unclassified
Otu001869	201	0.999195	2.92114e-07	8.59826e-05	Bacteria	Bacteria_unclassified	Bacteria_unclassified	Bacteria_unclassified	Bacteria_unclassified	Bacteria_unclassified
Otu001870	201	0.997479	2.92114e-07	7.14774e-05	Bacteria	Firmicutes	Clostridia	Oscillospirales	Oscillospiraceae	UCG-005
Otu001871	200	0.999957	5.83484e-05	3.18635e-13	Bacteria	Firmicutes	Firmicutes_unclassified	Firmicutes_unclassified	Firmicutes_unclassified	Firmicutes_unclassified
Otu001872	200	0.888009	2.28798e-11	7.69472e-05	Bacteria	Firmicutes	Clostridia	Clostridia_unclassified	Clostridia_unclassified	Clostridia_unclassified
Otu001873	200	0.596722	5.84229e-07	7.53954e-05	Bacteria	Firmicutes	Clostridia	Lachnospirales	Lachnospiraceae	Lachnospiraceae_unclassified
Otu001874	199	0.963264	5.02469e-05	1.5353e-12	Bacteria	Firmicutes	Clostridia	Clostridia_unclassified	Clostridia_unclassified	Clostridia_unclassified
Otu001875	199	0.999999	1.61133e-15	8.57418e-05	Bacteria	Firmicutes	Clostridia	Lachnospirales	Lachnospiraceae	Lachnospiraceae_unclassified
Otu001877	199	0.996603	5.75737e-05	8.63557e-12	Bacteria	Firmicutes	Bacilli	Lactobacillales	Lactobacillales_unclassified	Lactobacillales_unclassified
Otu001878	199	0.998076	6.51827e-13	8.99871e-05	Bacteria	Bacteroidota	Bacteroidia	Bacteroidales	uncultured	uncultured_ge
Otu001879	199	1	2.55053e-16	8.77704e-05	Bacteria	Firmicutes	Clostridia	Peptococcales	Peptococcaceae	uncultured
Otu001880	198	0.999847	4.61757e-12	8.48197e-05	Bacteria	Firmicutes	Clostridia	Clostridia_UCG-014	Clostridia_UCG-014_fa	Clostridia_UCG-014_ge
Otu001881	198	0.991463	2.92114e-07	7.41182e-05	Bacteria	Firmicutes	Clostridia	Clostridia_unclassified	Clostridia_unclassified	Clostridia_unclassified
Otu001882	198	0.996055	1.73756e-12	7.92469e-05	Bacteria	Bacteroidota	Bacteroidia	Bacteroidales	Rikenellaceae	Rikenellaceae_RC9_gut_group
Otu001883	198	0.991357	5.51134e-05	4.3597e-07	Bacteria	Bacteria_unclassified	Bacteria_unclassified	Bacteria_unclassified	Bacteria_unclassified	Bacteria_unclassified
Otu001884	198	0.999195	2.92114e-07	8.377e-05	Bacteria	Firmicutes	Bacilli	RF39	RF39_fa	RF39_ge
Otu001885	198	0.735364	2.01089e-11	6.59629e-05	Bacteria	Firmicutes	Clostridia	Christensenellales	Christensenellaceae	Christensenellaceae_R-7_group
Otu001886	198	0.999999	2.92114e-07	8.52291e-05	Bacteria	Firmicutes	Clostridia	Oscillospirales	UCG-010	UCG-010_ge
Otu001887	198	0.970739	5.79339e-13	7.87986e-05	Bacteria	Bacteroidota	Bacteroidia	Bacteroidales	Bacteroidaceae	Bacteroides
Otu001888	197	1	2.51666e-18	8.57868e-05	Bacteria	Bacteroidota	Bacteroidia	Bacteroidales	Rikenellaceae	Rikenellaceae_RC9_gut_group
Otu001889	197	0.997566	2.92114e-07	8.0464e-05	Bacteria	Firmicutes	Clostridia	Lachnospirales	Lachnospiraceae	Lachnospiraceae_unclassified
Otu001890	197	0.999973	3.13116e-11	8.49843e-05	Bacteria	Firmicutes	Clostridia	Oscillospirales	Ruminococcaceae	Ruminococcaceae_ge
Otu001891	197	0.87022	2.71043e-11	7.38187e-05	Bacteria	Firmicutes	Clostridia	Clostridia_or	Hungateiclostridiaceae	Hungateiclostridiaceae_unclassified
Otu001892	197	0.999854	2.31625e-11	8.28206e-05	Bacteria	Firmicutes	Clostridia	Lachnospirales	Defluviitaleaceae	Defluviitaleaceae_UCG-011
Otu001893	197	1	1.7984e-18	8.16072e-05	Bacteria	Firmicutes	Bacilli	Erysipelotrichales	Erysipelatoclostridiaceae	Erysipelatoclostridiaceae_ge
Otu001894	197	0.999973	2.92114e-07	8.5007e-05	Bacteria	Firmicutes	Clostridia	Oscillospirales	Oscillospiraceae	UCG-005
Otu001896	196	0.999979	5.57492e-05	9.26041e-13	Bacteria	Firmicutes	Bacilli	Lactobacillales	Lactobacillales_unclassified	Lactobacillales_unclassified
Otu001897	196	1	6.02124e-17	8.48028e-05	Bacteria	Firmicutes	Clostridia	Oscillospirales	Oscillospiraceae	Oscillospiraceae_unclassified
Otu001898	196	0.999973	1.0673e-15	8.33432e-05	Bacteria	Firmicutes	Bacilli	RF39	RF39_fa	RF39_ge
Otu001899	196	0.995692	2.92114e-07	7.80902e-05	Bacteria	Firmicutes	Clostridia	Lachnospirales	Lachnospiraceae	Lachnospiraceae_unclassified
Otu001900	195	0.962103	7.41608e-13	8.82562e-05	Bacteria	Firmicutes	Clostridia	Clostridia_unclassified	Clostridia_unclassified	Clostridia_unclassified
Otu001901	195	0.625225	5.13499e-05	8.71939e-07	Bacteria	Firmicutes	Clostridia	Peptostreptococcales-Tissierellales	Peptostreptococcales-Tissierellales_fa	W5053
Otu001902	195	0.999195	2.92115e-07	8.34195e-05	Bacteria	Firmicutes	Bacilli	Erysipelotrichales	Erysipelotrichaceae	Erysipelotrichaceae_unclassified
Otu001904	194	0.993973	5.60812e-05	4.3597e-07	Bacteria	Firmicutes	Clostridia	Peptostreptococcales-Tissierellales	Peptostreptococcales-Tissierellales_fa	W5053
Otu001906	194	0.802934	1.93467e-12	8.24466e-05	Bacteria	Firmicutes	Clostridia	Oscillospirales	Oscillospirales_fa	Oscillospirales_ge
Otu001907	194	0.998208	5.91601e-16	6.17531e-05	Bacteria	Firmicutes	Clostridia	Oscillospirales	Oscillospiraceae	Oscillibacter
Otu001908	194	1	9.62347e-16	8.55557e-05	Bacteria	Firmicutes	Clostridia	Clostridia_unclassified	Clostridia_unclassified	Clostridia_unclassified
Otu001910	194	0.997221	5.47588e-05	1.53117e-13	Bacteria	Firmicutes	Bacilli	Lactobacillales	Lactobacillales_unclassified	Lactobacillales_unclassified
Otu001911	193	0.850227	2.92115e-07	7.77861e-05	Bacteria	Firmicutes	Clostridia	Monoglobales	Monoglobaceae	Monoglobus
Otu001912	193	0.999489	4.7652e-12	8.2314e-05	Bacteria	Firmicutes	Bacilli	RF39	RF39_fa	RF39_ge
Otu001913	193	0.978522	1.03564e-11	9.36934e-05	Bacteria	Firmicutes	Clostridia	Oscillospirales	Oscillospiraceae	UCG-005
Otu001914	193	0.999847	1.66405e-12	8.27274e-05	Bacteria	Firmicutes	Clostridia	Oscillospirales	UCG-010	UCG-010_ge
Otu001915	193	0.735364	1.74099e-11	6.34012e-05	Bacteria	Bacteroidota	Bacteroidia	Bacteroidales	Rikenellaceae	Alistipes
Otu001916	193	0.999973	4.27077e-12	8.3059e-05	Bacteria	Firmicutes	Clostridia	Oscillospirales	UCG-010	UCG-010_ge
Otu001918	193	0.922197	2.92115e-07	6.13296e-05	Bacteria	Bacteroidota	Bacteroidia	Bacteroidales	Rikenellaceae	Rikenellaceae_RC9_gut_group
Otu001919	192	0.999698	2.92114e-07	6.51746e-05	Bacteria	Cyanobacteria	Vampirivibrionia	Gastranaerophilales	Gastranaerophilales_fa	Gastranaerophilales_ge
Otu001920	192	0.99979	5.25444e-12	8.59463e-05	Bacteria	Bacteroidota	Bacteroidia	Bacteroidales	Rikenellaceae	Alistipes
Otu001923	192	0.99979	2.92115e-07	8.15644e-05	Bacteria	Firmicutes	Clostridia	Oscillospirales	UCG-010	UCG-010_ge
Otu001924	192	0.999489	2.92114e-07	8.47141e-05	Bacteria	Firmicutes	Clostridia	Clostridia_UCG-014	Clostridia_UCG-014_fa	Clostridia_UCG-014_ge
Otu001925	192	0.99979	1.66298e-12	8.35562e-05	Bacteria	Firmicutes	Bacilli	RF39	RF39_fa	RF39_ge
Otu001927	192	0.962103	2.40956e-11	7.90148e-05	Bacteria	Firmicutes	Bacilli	RF39	RF39_fa	RF39_ge
Otu001928	192	0.998911	4.53237e-12	8.12747e-05	Bacteria	Proteobacteria	Alphaproteobacteria	Rhodospirillales	uncultured	uncultured_ge
Otu001929	191	0.993205	6.25179e-07	7.88375e-05	Bacteria	Firmicutes	Clostridia	Oscillospirales	Ruminococcaceae	Incertae_Sedis
Otu001930	191	0.999999	4.74419e-12	8.79472e-05	Bacteria	Firmicutes	Clostridia	Oscillospirales	UCG-010	UCG-010_ge
Otu001932	191	0.999324	4.67278e-12	8.23282e-05	Bacteria	Firmicutes	Clostridia	Oscillospirales	Oscillospiraceae	Oscillospiraceae_unclassified
Otu001933	190	0.998911	2.92115e-07	7.95955e-05	Bacteria	Firmicutes	Bacilli	RF39	RF39_fa	RF39_ge
Otu001936	190	0.998169	5.27702e-05	4.18252e-13	Bacteria	Firmicutes	Clostridia	Peptostreptococcales-Tissierellales	Peptostreptococcales-Tissierellales_fa	Peptostreptococcales-Tissierellales_fa_unclassified
Otu001937	190	0.988238	2.43276e-11	7.87377e-05	Bacteria	Bacteroidota	Bacteroidia	Bacteroidia_unclassified	Bacteroidia_unclassified	Bacteroidia_unclassified
Otu001938	190	0.991463	1.27298e-12	8.09049e-05	Bacteria	Firmicutes	Clostridia	Clostridia_unclassified	Clostridia_unclassified	Clostridia_unclassified
Otu001939	190	0.980059	5.4053e-05	1.71278e-12	Bacteria	Firmicutes	Clostridia	Clostridia_unclassified	Clostridia_unclassified	Clostridia_unclassified
Otu001940	189	0.999999	2.92114e-07	8.08977e-05	Bacteria	Bacteria_unclassified	Bacteria_unclassified	Bacteria_unclassified	Bacteria_unclassified	Bacteria_unclassified
Otu001941	189	0.993973	4.72283e-05	3.3863e-13	Bacteria	Firmicutes	Bacilli	Bacilli_unclassified	Bacilli_unclassified	Bacilli_unclassified
Otu001942	188	0.992768	7.07071e-05	4.3597e-07	Bacteria	Firmicutes	Clostridia	Peptostreptococcales-Tissierellales	Peptostreptococcales-Tissierellales_fa	Peptostreptococcales-Tissierellales_fa_unclassified
Otu001943	188	0.999918	5.60339e-05	3.25189e-13	Bacteria	Firmicutes	Firmicutes_unclassified	Firmicutes_unclassified	Firmicutes_unclassified	Firmicutes_unclassified
Otu001944	188	0.850227	2.50529e-11	6.76776e-05	Bacteria	Firmicutes	Clostridia	Clostridia_unclassified	Clostridia_unclassified	Clostridia_unclassified
Otu001945	188	0.999982	1.02313e-11	8.2816e-05	Bacteria	Firmicutes	Clostridia	Lachnospirales	Lachnospiraceae	Lachnospiraceae_unclassified
Otu001946	187	0.999997	2.76556e-17	8.10738e-05	Bacteria	Firmicutes	Clostridia	Oscillospirales	Butyricicoccaceae	Butyricicoccus
Otu001947	187	0.998843	2.92114e-07	7.9231e-05	Bacteria	Firmicutes	Clostridia	Clostridia_UCG-014	Clostridia_UCG-014_fa	Clostridia_UCG-014_ge
Otu001948	187	0.983013	4.62669e-05	1.99621e-13	Bacteria	Bacteria_unclassified	Bacteria_unclassified	Bacteria_unclassified	Bacteria_unclassified	Bacteria_unclassified
Otu001949	187	0.596722	5.84229e-07	7.5468e-05	Bacteria	Firmicutes	Clostridia	Oscillospirales	UCG-010	UCG-010_ge
Otu001950	187	0.999999	3.06324e-11	8.30605e-05	Bacteria	Firmicutes	Bacilli	Erysipelotrichales	Erysipelatoclostridiaceae	Erysipelatoclostridiaceae_unclassified
Otu001951	186	0.980116	6.50772e-13	8.26959e-05	Bacteria	Firmicutes	Bacilli	Acholeplasmatales	Acholeplasmataceae	Anaeroplasma
Otu001952	186	0.999988	1.18828e-10	8.19082e-05	Bacteria	Firmicutes	Clostridia	Oscillospirales	Ruminococcaceae	Ruminococcaceae_unclassified
Otu001954	186	0.892638	6.32115e-13	7.86126e-05	Bacteria	Bacteroidota	Bacteroidia	Bacteroidia_unclassified	Bacteroidia_unclassified	Bacteroidia_unclassified
Otu001955	185	0.994631	4.91291e-12	7.92115e-05	Bacteria	Bacteroidota	Bacteroidia	Bacteroidales	Bacteroidales_unclassified	Bacteroidales_unclassified
Otu001956	185	0.999889	4.6225e-12	7.91271e-05	Bacteria	Firmicutes	Clostridia	Oscillospirales	Oscillospirales_fa	Oscillospirales_ge
Otu001957	185	0.999997	6.20888e-17	7.82009e-05	Bacteria	Firmicutes	Clostridia	Lachnospirales	Lachnospiraceae	Lachnospiraceae_UCG-010
Otu001958	185	0.999324	2.92114e-07	7.58747e-05	Bacteria	Firmicutes	Clostridia	Clostridia_UCG-014	Clostridia_UCG-014_fa	Clostridia_UCG-014_ge
Otu001960	185	0.596722	5.84229e-07	7.95477e-05	Bacteria	Bacteroidota	Bacteroidia	Bacteroidales	Rikenellaceae	Alistipes
Otu001961	185	0.99926	6.49744e-05	6.83252e-14	Bacteria	Firmicutes	Bacilli	Lactobacillales	Carnobacteriaceae	Atopostipes
Otu001962	185	0.999876	5.9087e-17	7.58751e-05	Bacteria	Firmicutes	Clostridia	Clostridia_unclassified	Clostridia_unclassified	Clostridia_unclassified
Otu001963	185	0.999998	2.58274e-18	7.86825e-05	Bacteria	Firmicutes	Clostridia	Lachnospirales	Lachnospiraceae	Lachnospiraceae_unclassified
Otu001964	185	0.995869	5.68188e-05	2.73646e-12	Bacteria	Bacteroidota	Bacteroidia	Bacteroidales	Porphyromonadaceae	Porphyromonas
Otu001965	184	0.96665	4.62311e-12	5.39634e-05	Bacteria	Firmicutes	Bacilli	RF39	RF39_fa	RF39_ge
Otu001966	184	0.994999	4.89844e-05	3.54637e-13	Bacteria	Firmicutes	Clostridia	Peptostreptococcales-Tissierellales	Peptostreptococcales-Tissierellales_fa	Peptostreptococcales-Tissierellales_fa_unclassified
Otu001967	184	0.996055	2.92114e-07	7.80146e-05	Bacteria	Firmicutes	Clostridia	Oscillospirales	Oscillospiraceae	UCG-005
Otu001968	184	0.999195	2.92114e-07	7.29734e-05	Bacteria	Firmicutes	Clostridia	Oscillospirales	UCG-010	UCG-010_ge
Otu001969	184	0.997479	2.92114e-07	7.93937e-05	Bacteria	Firmicutes	Clostridia	Christensenellales	Christensenellaceae	Christensenellaceae_R-7_group
Otu001970	184	1	2.92114e-07	7.95749e-05	Bacteria	Firmicutes	Clostridia	Oscillospirales	Oscillospiraceae	NK4A214_group
Otu001971	184	0.999999	1.26178e-15	8.02707e-05	Bacteria	Bacteroidota	Bacteroidia	Bacteroidales	Prevotellaceae	Prevotellaceae_unclassified
Otu001972	184	0.996728	1.00698e-06	6.55033e-05	Bacteria	Firmicutes	Clostridia	Christensenellales	Christensenellaceae	Christensenellaceae_R-7_group
Otu001973	183	0.999918	5.63197e-05	4.3597e-07	Bacteria	Firmicutes	Bacilli	Lactobacillales	Lactobacillales_unclassified	Lactobacillales_unclassified
Otu001974	183	0.824622	4.8868e-11	6.96624e-05	Bacteria	Bacteroidota	Bacteroidia	Bacteroidales	Rikenellaceae	Rikenellaceae_RC9_gut_group
Otu001975	183	0.99926	5.03992e-05	1.56052e-13	Bacteria	Firmicutes	Bacilli	Lactobacillales	Lactobacillales_unclassified	Lactobacillales_unclassified
Otu001977	183	0.957867	1.97229e-12	6.01577e-05	Bacteria	Bacteroidota	Bacteroidia	Bacteroidales	Rikenellaceae	Rikenellaceae_RC9_gut_group
Otu001978	183	0.998911	1.64387e-15	6.0266e-05	Bacteria	Firmicutes	Clostridia	Clostridia_UCG-014	Clostridia_UCG-014_fa	Clostridia_UCG-014_ge
Otu001979	183	0.999798	5.2733e-05	3.28468e-13	Bacteria	Firmicutes	Clostridia	Peptostreptococcales-Tissierellales	Peptostreptococcales-Tissierellales_fa	W5053
Otu001980	183	0.892021	2.55963e-12	8.42167e-05	Bacteria	Bacteroidota	Bacteroidia	Bacteroidales	Marinifilaceae	uncultured
Otu001981	183	0.993973	5.41222e-05	2.71009e-12	Bacteria	Firmicutes	Bacilli	Lactobacillales	Lactobacillales_unclassified	Lactobacillales_unclassified
Otu001982	182	0.99979	4.84833e-12	8.04845e-05	Bacteria	Firmicutes	Clostridia	Clostridia_UCG-014	Clostridia_UCG-014_fa	Clostridia_UCG-014_ge
Otu001983	182	0.999998	2.20762e-18	7.45959e-05	Bacteria	Firmicutes	Clostridia	Oscillospirales	Oscillospirales_unclassified	Oscillospirales_unclassified
Otu001984	182	0.987796	6.84518e-05	7.91486e-13	Bacteria	Firmicutes	Bacilli	Lactobacillales	Aerococcaceae	Facklamia
Otu001985	182	0.999934	1.49718e-19	7.25643e-05	Bacteria	Firmicutes	Clostridia	Oscillospirales	Oscillospiraceae	Oscillospiraceae_unclassified
Otu001987	181	0.802934	7.81751e-12	6.53103e-05	Bacteria	Bacteroidota	Bacteroidia	Bacteroidales	Bacteroidales_unclassified	Bacteroidales_unclassified
Otu001988	181	0.907522	5.29986e-12	5.22059e-05	Bacteria	Proteobacteria	Alphaproteobacteria	Rhodospirillales	uncultured	uncultured_ge
Otu001989	181	0.999652	5.28498e-05	2.981e-14	Bacteria	Firmicutes	Bacilli	Lactobacillales	Lactobacillales_unclassified	Lactobacillales_unclassified
Otu001990	181	0.999489	4.89982e-12	8.02259e-05	Bacteria	Firmicutes	Clostridia	Oscillospirales	Ruminococcaceae	Ruminococcus
Otu001991	181	0.596722	8.93353e-07	7.94194e-05	Bacteria	Spirochaetota	Spirochaetia	Spirochaetales	Spirochaetaceae	Treponema
Otu001993	181	0.999998	7.05505e-17	7.83597e-05	Bacteria	Firmicutes	Bacilli	RF39	RF39_fa	RF39_ge
Otu001994	180	0.985565	1.05145e-11	8.75745e-05	Bacteria	Bacteroidota	Bacteroidia	Bacteroidales	uncultured	uncultured_ge
Otu001995	180	0.999944	4.61404e-12	8.00062e-05	Bacteria	Bacteroidota	Bacteroidia	Bacteroidales	Bacteroidales_unclassified	Bacteroidales_unclassified
Otu001996	180	0.999998	5.76688e-17	7.65094e-05	Bacteria	Firmicutes	Clostridia	Lachnospirales	Lachnospiraceae	Lachnospiraceae_unclassified
Otu001997	180	0.999889	4.52486e-12	7.63141e-05	Bacteria	Firmicutes	Clostridia	Oscillospirales	UCG-010	UCG-010_ge
Otu001998	180	0.999652	5.3572e-05	2.87806e-14	Bacteria	Firmicutes	Bacilli	Bacilli_unclassified	Bacilli_unclassified	Bacilli_unclassified
Otu001999	180	0.999489	2.92115e-07	8.16177e-05	Bacteria	Proteobacteria	Alphaproteobacteria	Alphaproteobacteria_unclassified	Alphaproteobacteria_unclassified	Alphaproteobacteria_unclassified
Otu002000	180	1	1.65855e-17	7.78485e-05	Bacteria	Firmicutes	Clostridia	Oscillospirales	UCG-010	UCG-010_ge
Otu002001	180	0.999195	2.92114e-07	7.18048e-05	Bacteria	Bacteroidota	Bacteroidia	Bacteroidales	Rikenellaceae	Alistipes
Otu002002	180	0.999921	4.92351e-12	8.02405e-05	Bacteria	Firmicutes	Clostridia	Lachnospirales	Lachnospiraceae	Lachnospiraceae_AC2044_group
Otu002003	180	0.625225	4.88971e-05	8.71939e-07	Bacteria	Bacteria_unclassified	Bacteria_unclassified	Bacteria_unclassified	Bacteria_unclassified	Bacteria_unclassified
Otu002004	180	0.999489	1.10074e-06	7.61001e-05	Bacteria	Firmicutes	Clostridia	Christensenellales	Christensenellaceae	Christensenellaceae_R-7_group
Otu002005	180	0.676661	1.16846e-06	7.95104e-05	Bacteria	Firmicutes	Clostridia	Clostridia_UCG-014	Clostridia_UCG-014_fa	Clostridia_UCG-014_ge
Otu002007	180	0.996877	4.64547e-11	7.20183e-05	Bacteria	Firmicutes	Clostridia	Lachnospirales	Lachnospiraceae	Lachnospiraceae_unclassified
Otu002009	179	0.99994	5.09356e-05	3.41131e-13	Bacteria	Firmicutes	Bacilli	Lactobacillales	Aerococcaceae	Aerococcaceae_unclassified
Otu002010	179	0.991463	5.19658e-12	7.9449e-05	Bacteria	Firmicutes	Clostridia	Clostridia_unclassified	Clostridia_unclassified	Clostridia_unclassified
Otu002011	179	0.999788	2.92114e-07	7.76321e-05	Bacteria	Bacteroidota	Bacteroidia	Bacteroidales	uncultured	uncultured_ge
Otu002012	179	0.998075	4.28982e-12	7.16499e-05	Bacteria	Firmicutes	Firmicutes_unclassified	Firmicutes_unclassified	Firmicutes_unclassified	Firmicutes_unclassified
Otu002013	179	0.980116	5.2456e-11	7.72243e-05	Bacteria	Bacteroidota	Bacteroidia	Bacteroidia_unclassified	Bacteroidia_unclassified	Bacteroidia_unclassified
Otu002014	179	0.999973	8.50341e-12	7.71265e-05	Bacteria	Bacteroidota	Bacteroidia	Bacteroidales	Prevotellaceae	Prevotellaceae_UCG-003
Otu002015	179	0.994631	4.90591e-12	7.49854e-05	Bacteria	Firmicutes	Clostridia	Clostridia_UCG-014	Clostridia_UCG-014_fa	Clostridia_UCG-014_ge
Otu002017	179	0.999988	6.01758e-15	7.63631e-05	Bacteria	Proteobacteria	Alphaproteobacteria	Rhodospirillales	uncultured	uncultured_ge
Otu002018	178	0.850413	2.64492e-11	8.64805e-05	Bacteria	Firmicutes	Clostridia	Clostridia_UCG-014	Clostridia_UCG-014_fa	Clostridia_UCG-014_ge
Otu002020	178	1	1.03119e-15	7.77751e-05	Bacteria	Firmicutes	Clostridia	Oscillospirales	Ruminococcaceae	uncultured
Otu002021	178	0.999352	2.92114e-07	7.21763e-05	Bacteria	Firmicutes	Clostridia	Clostridia_UCG-014	Clostridia_UCG-014_fa	Clostridia_UCG-014_ge
Otu002023	178	0.999195	6.3021e-14	7.4365e-05	Bacteria	Firmicutes	Clostridia	Clostridia_UCG-014	Clostridia_UCG-014_fa	Clostridia_UCG-014_ge
Otu002024	178	0.999921	5.18663e-12	8.33978e-05	Bacteria	Bacteria_unclassified	Bacteria_unclassified	Bacteria_unclassified	Bacteria_unclassified	Bacteria_unclassified
Otu002025	178	0.744768	1.02365e-11	5.62358e-05	Bacteria	Firmicutes	Clostridia	Clostridia_unclassified	Clostridia_unclassified	Clostridia_unclassified
Otu002026	177	0.999854	2.92114e-07	7.63072e-05	Bacteria	Bacteroidota	Bacteroidia	Bacteroidales	Rikenellaceae	Rikenellaceae_RC9_gut_group
Otu002027	177	0.997738	5.24074e-05	1.62278e-13	Bacteria	Bacteroidota	Bacteroidia	Bacteroidales	Bacteroidales_unclassified	Bacteroidales_unclassified
Otu002028	177	0.998076	4.93812e-11	7.45564e-05	Bacteria	Firmicutes	Clostridia	Oscillospirales	Oscillospirales_unclassified	Oscillospirales_unclassified
Otu002030	177	0.990724	3.99522e-11	7.06134e-05	Bacteria	Firmicutes	Clostridia	Oscillospirales	Oscillospirales_fa	Oscillospirales_ge
Otu002031	177	0.998821	5.00694e-05	1.61472e-13	Bacteria	Bacteroidota	Bacteroidia	Bacteroidales	Bacteroidales_unclassified	Bacteroidales_unclassified
Otu002032	177	0.999411	3.83407e-11	7.75649e-05	Bacteria	Bacteroidota	Bacteroidia	Bacteroidales	Bacteroidales_unclassified	Bacteroidales_unclassified
Otu002033	177	0.638621	8.76343e-07	7.68894e-05	Bacteria	Firmicutes	Clostridia	Oscillospirales	UCG-010	UCG-010_ge
Otu002035	177	1	6.27012e-17	7.67638e-05	Bacteria	Bacteroidota	Bacteroidia	Bacteroidales	Bacteroidales_unclassified	Bacteroidales_unclassified
Otu002036	176	0.999324	4.71818e-12	7.61857e-05	Bacteria	Firmicutes	Clostridia	Oscillospirales	Oscillospiraceae	UCG-005
Otu002037	176	0.999698	1.72803e-13	7.59786e-05	Bacteria	Firmicutes	Clostridia	Oscillospirales	Oscillospiraceae	UCG-005
Otu002038	176	0.998526	5.13856e-05	1.61297e-13	Bacteria	Bacteroidota	Bacteroidia	Bacteroidales	Bacteroidales_unclassified	Bacteroidales_unclassified
Otu002040	176	0.968526	8.87687e-12	7.27281e-05	Bacteria	Desulfobacterota	Desulfuromonadia	Bradymonadales	Bradymonadales_fa	Bradymonadales_ge
Otu002041	176	0.999957	3.8308e-16	7.44452e-05	Bacteria	Firmicutes	Clostridia	Oscillospirales	UCG-010	UCG-010_ge
Otu002042	176	0.999988	2.92114e-07	7.56352e-05	Bacteria	Firmicutes	Clostridia	Oscillospirales	UCG-010	UCG-010_ge
Otu002044	176	0.999957	2.34543e-17	7.64616e-05	Bacteria	Firmicutes	Clostridia	Clostridia_unclassified	Clostridia_unclassified	Clostridia_unclassified
Otu002045	176	0.999998	3.17475e-07	7.36394e-05	Bacteria	Firmicutes	Clostridia	Peptostreptococcales-Tissierellales	Peptostreptococcales-Tissierellales_unclassified	Peptostreptococcales-Tissierellales_unclassified
Otu002046	176	0.999074	4.55706e-11	7.30475e-05	Bacteria	Firmicutes	Clostridia	Lachnospirales	Lachnospiraceae	Lachnospiraceae_unclassified
Otu002047	176	0.999997	1.57905e-18	7.56324e-05	Bacteria	Firmicutes	Clostridia	Oscillospirales	Oscillospirales_unclassified	Oscillospirales_unclassified
Otu002048	175	0.983751	5.21633e-12	6.96747e-05	Bacteria	Firmicutes	Clostridia	Clostridia_unclassified	Clostridia_unclassified	Clostridia_unclassified
Otu002049	175	0.999973	2.92115e-07	7.42961e-05	Bacteria	Firmicutes	Clostridia	Lachnospirales	Lachnospiraceae	Lachnospiraceae_unclassified
Otu002050	175	0.990724	1.4038e-15	5.46543e-05	Bacteria	Firmicutes	Clostridia	Clostridia_vadinBB60_group	Clostridia_vadinBB60_group_fa	Clostridia_vadinBB60_group_ge
Otu002051	175	0.999854	1.99521e-16	6.64738e-05	Bacteria	Bacteroidota	Bacteroidia	Bacteroidales	Paludibacteraceae	Paludibacteraceae_unclassified
Otu002052	175	0.999921	3.76243e-14	7.54176e-05	Bacteria	Firmicutes	Bacilli	RF39	RF39_fa	RF39_ge
Otu002053	175	0.997566	2.92114e-07	7.08744e-05	Bacteria	Firmicutes	Clostridia	Christensenellales	Christensenellaceae	Christensenellaceae_R-7_group
Otu002054	174	0.999997	2.92114e-07	7.45883e-05	Bacteria	Firmicutes	Clostridia	Christensenellales	Christensenellaceae	Christensenellaceae_R-7_group
Otu002056	174	0.999847	5.07476e-12	7.96212e-05	Bacteria	Desulfobacterota	Desulfovibrionia	Desulfovibrionales	Desulfovibrionaceae	Desulfovibrio
Otu002058	174	0.995692	4.31572e-12	6.88341e-05	Bacteria	Firmicutes	Bacilli	RF39	RF39_fa	RF39_ge
Otu002059	174	1	3.32177e-17	7.68642e-05	Bacteria	Bacteroidota	Bacteroidia	Bacteroidales	p-251-o5	p-251-o5_ge
Otu002060	174	0.997479	4.80119e-12	7.33458e-05	Bacteria	Firmicutes	Bacilli	Erysipelotrichales	Erysipelotrichales_unclassified	Erysipelotrichales_unclassified
Otu002061	173	0.995869	4.6165e-05	4.04576e-13	Bacteria	Firmicutes	Clostridia	Peptostreptococcales-Tissierellales	Peptostreptococcales-Tissierellales_fa	W5053
Otu002062	173	0.892021	7.15777e-13	7.39247e-05	Bacteria	Firmicutes	Clostridia	Clostridia_unclassified	Clostridia_unclassified	Clostridia_unclassified
Otu002063	173	0.983117	4.63636e-05	1.53911e-13	Bacteria	Firmicutes	Clostridia	Peptostreptococcales-Tissierellales	Peptostreptococcales-Tissierellales_fa	Peptostreptococcales-Tissierellales_fa_unclassified
Otu002064	173	0.962103	2.34181e-11	6.88582e-05	Bacteria	Firmicutes	Clostridia	Lachnospirales	Lachnospiraceae	Lachnospiraceae_unclassified
Otu002065	172	1	3.40645e-15	7.49987e-05	Bacteria	Bacteroidota	Bacteroidia	Bacteroidales	Marinifilaceae	Odoribacter
Otu002066	172	0.995792	6.62479e-07	6.91207e-05	Bacteria	Firmicutes	Bacilli	RF39	RF39_fa	RF39_ge
Otu002067	172	0.596722	5.84229e-07	6.27911e-05	Bacteria	Bacteroidota	Bacteroidia	Bacteroidales	Rikenellaceae	Rikenellaceae_RC9_gut_group
Otu002068	172	0.999944	9.15321e-14	7.37334e-05	Bacteria	Firmicutes	Bacilli	RF39	RF39_fa	RF39_ge
Otu002070	171	0.935146	8.43411e-12	6.62935e-05	Bacteria	Firmicutes	Clostridia	Oscillospirales	Ruminococcaceae	Ruminococcus
Otu002071	171	0.999411	2.92114e-07	7.21262e-05	Bacteria	Firmicutes	Clostridia	Oscillospirales	UCG-010	UCG-010_ge
Otu002072	171	0.957867	2.92114e-07	7.03236e-05	Bacteria	Firmicutes	Clostridia	Oscillospirales	UCG-010	UCG-010_ge
Otu002073	171	1	2.92114e-07	7.38257e-05	Bacteria	Firmicutes	Clostridia	Lachnospirales	Lachnospiraceae	Lachnoclostridium
Otu002074	171	0.596722	5.84229e-07	7.47491e-05	Bacteria	Firmicutes	Clostridia	Lachnospirales	Lachnospiraceae	Dorea
Otu002075	171	0.999998	3.9997e-17	7.49477e-05	Bacteria	Firmicutes	Clostridia	Christensenellales	Christensenellaceae	Christensenellaceae_R-7_group
Otu002076	171	0.999112	4.52871e-12	6.88782e-05	Bacteria	Firmicutes	Bacilli	RF39	RF39_fa	RF39_ge
Otu002078	170	0.991463	5.02806e-12	7.30084e-05	Bacteria	Firmicutes	Clostridia	Oscillospirales	Oscillospiraceae	UCG-005
Otu002082	170	0.989711	4.44238e-05	9.52923e-13	Bacteria	Bacteria_unclassified	Bacteria_unclassified	Bacteria_unclassified	Bacteria_unclassified	Bacteria_unclassified
Otu002083	170	0.973953	9.28178e-12	7.32786e-05	Bacteria	Firmicutes	Clostridia	Monoglobales	Monoglobaceae	Monoglobus
Otu002084	170	0.999982	3.99013e-12	7.26042e-05	Bacteria	Firmicutes	Clostridia	Lachnospirales	Lachnospiraceae	Lachnospiraceae_unclassified
Otu002085	170	0.999921	9.57823e-14	7.28844e-05	Bacteria	Firmicutes	Clostridia	Oscillospirales	Oscillospirales_unclassified	Oscillospirales_unclassified
Otu002086	169	0.999489	2.92114e-07	7.37842e-05	Bacteria	Firmicutes	Clostridia	Monoglobales	Monoglobaceae	Monoglobus
Otu002087	169	0.999992	5.9741e-15	7.04248e-05	Bacteria	Firmicutes	Clostridia	Oscillospirales	Oscillospiraceae	Oscillospiraceae_unclassified
Otu002088	169	0.999798	4.94158e-05	3.25943e-13	Bacteria	Firmicutes	Bacilli	Lactobacillales	Lactobacillales_unclassified	Lactobacillales_unclassified
Otu002089	169	0.874997	6.54875e-05	3.43411e-14	Bacteria	Actinobacteriota	Actinobacteria	Corynebacteriales	Corynebacteriaceae	Corynebacterium
Otu002091	169	0.999999	2.40405e-16	7.34407e-05	Bacteria	Firmicutes	Clostridia	Oscillospirales	Ruminococcaceae	Paludicola
Otu002092	169	0.985577	4.39474e-05	2.09524e-13	Bacteria	Firmicutes	Clostridia	Peptostreptococcales-Tissierellales	Peptostreptococcales-Tissierellales_fa	Peptostreptococcales-Tissierellales_fa_unclassified
Otu002093	169	0.999992	9.11481e-16	7.35493e-05	Bacteria	Firmicutes	Clostridia	Oscillospirales	UCG-010	UCG-010_ge
Otu002094	168	0.929874	8.00198e-13	6.97805e-05	Bacteria	Firmicutes	Clostridia	Clostridia_UCG-014	Clostridia_UCG-014_fa	Clostridia_UCG-014_ge
Otu002095	168	0.999944	8.89971e-14	7.49922e-05	Bacteria	Cyanobacteria	Vampirivibrionia	Gastranaerophilales	Gastranaerophilales_fa	Gastranaerophilales_ge
Otu002096	168	0.998911	4.51959e-12	6.77416e-05	Bacteria	Firmicutes	Clostridia	Christensenellales	Christensenellaceae	Christensenellaceae_R-7_group
Otu002097	168	0.999854	6.94347e-17	6.71556e-05	Bacteria	Firmicutes	Clostridia	Oscillospirales	Oscillospiraceae	Oscillospiraceae_unclassified
Otu002098	168	0.996728	4.77859e-12	7.41445e-05	Bacteria	Firmicutes	Clostridia	Lachnospirales	Lachnospiraceae	Lachnospiraceae_unclassified
Otu002099	168	0.999889	1.07317e-13	7.12994e-05	Bacteria	Bacteria_unclassified	Bacteria_unclassified	Bacteria_unclassified	Bacteria_unclassified	Bacteria_unclassified
Otu002100	168	0.999961	2.92114e-07	7.34737e-05	Bacteria	Proteobacteria	Alphaproteobacteria	Rhodospirillales	uncultured	uncultured_ge
Otu002101	167	0.995869	4.52388e-05	1.51652e-13	Bacteria	Bacteria_unclassified	Bacteria_unclassified	Bacteria_unclassified	Bacteria_unclassified	Bacteria_unclassified
Otu002103	167	0.999617	4.50996e-12	6.93841e-05	Bacteria	Bacteroidota	Bacteroidia	Bacteroidales	Rikenellaceae	Rikenellaceae_RC9_gut_group
Otu002104	167	0.999995	1.32701e-14	7.27516e-05	Bacteria	Firmicutes	Clostridia	Oscillospirales	UCG-010	UCG-010_ge
Otu002105	167	0.596722	5.84229e-07	6.76063e-05	Bacteria	Bacteroidota	Bacteroidia	Bacteroidales	Bacteroidaceae	Bacteroides
Otu002106	167	0.999995	6.18947e-17	7.28274e-05	Bacteria	Bacteroidota	Bacteroidia	Bacteroidales	Bacteroidales_unclassified	Bacteroidales_unclassified
Otu002107	167	0.990458	6.84606e-13	7.15295e-05	Bacteria	Firmicutes	Clostridia	Oscillospirales	Oscillospiraceae	UCG-005
Otu002110	167	0.999847	4.54537e-12	7.21413e-05	Bacteria	Firmicutes	Clostridia	Oscillospirales	Oscillospiraceae	Oscillospiraceae_unclassified
Otu002112	167	0.999889	2.92114e-07	7.47301e-05	Bacteria	Cyanobacteria	Vampirivibrionia	Gastranaerophilales	Gastranaerophilales_fa	Gastranaerophilales_ge
Otu002113	166	0.99979	5.02587e-12	7.50774e-05	Bacteria	Bacteroidota	Bacteroidia	Bacteroidales	uncultured	uncultured_ge
Otu002115	166	0.999411	2.92114e-07	7.13122e-05	Bacteria	Firmicutes	Clostridia	Christensenellales	Christensenellaceae	Christensenellaceae_R-7_group
Otu002116	166	0.992293	1.70063e-13	7.29359e-05	Bacteria	Firmicutes	Clostridia	Oscillospirales	Oscillospiraceae	UCG-005
Otu002117	166	0.991357	5.0825e-05	4.3597e-07	Bacteria	Bacteria_unclassified	Bacteria_unclassified	Bacteria_unclassified	Bacteria_unclassified	Bacteria_unclassified
Otu002118	166	0.999961	3.98681e-12	7.22906e-05	Bacteria	Firmicutes	Clostridia	Oscillospirales	Oscillospirales_unclassified	Oscillospirales_unclassified
Otu002119	166	0.999934	NA	NA	Bacteria	Proteobacteria	Alphaproteobacteria	Rhodospirillales	uncultured	uncultured_ge
Otu002120	166	0.999698	4.49508e-12	6.58275e-05	Bacteria	Verrucomicrobiota	Lentisphaeria	Victivallales	vadinBE97	vadinBE97_ge
Otu002122	166	0.993205	4.84788e-12	7.1512e-05	Bacteria	Firmicutes	Clostridia	Oscillospirales	UCG-010	UCG-010_ge
Otu002123	166	0.996603	5.23493e-05	1.69976e-13	Bacteria	Firmicutes	Clostridia	Clostridia_unclassified	Clostridia_unclassified	Clostridia_unclassified
Otu002124	166	0.903769	2.54241e-11	7.06482e-05	Bacteria	Firmicutes	Clostridia	Oscillospirales	UCG-010	UCG-010_ge
Otu002125	165	0.994375	3.91351e-15	6.29077e-05	Bacteria	Firmicutes	Clostridia	Peptostreptococcales-Tissierellales	Anaerovoracaceae	Mogibacterium
Otu002126	165	0.999992	3.88339e-16	7.22554e-05	Bacteria	Firmicutes	Bacilli	RF39	RF39_fa	RF39_ge
Otu002127	165	0.998503	1.74004e-10	8.07411e-05	Bacteria	Firmicutes	Clostridia	Clostridia_UCG-014	Clostridia_UCG-014_fa	Clostridia_UCG-014_ge
Otu002128	165	0.591224	7.31085e-13	7.12626e-05	Bacteria	Firmicutes	Clostridia	Oscillospirales	UCG-010	UCG-010_ge
Otu002129	165	0.983751	4.28207e-11	5.47511e-05	Bacteria	Firmicutes	Clostridia	Oscillospirales	Ruminococcaceae	Ruminococcaceae_unclassified
Otu002130	165	0.999889	4.195e-11	7.60257e-05	Bacteria	Firmicutes	Firmicutes_unclassified	Firmicutes_unclassified	Firmicutes_unclassified	Firmicutes_unclassified
Otu002131	165	0.999112	5.12971e-12	7.3035e-05	Bacteria	Firmicutes	Clostridia	Clostridia_UCG-014	Clostridia_UCG-014_fa	Clostridia_UCG-014_ge
Otu002132	165	0.999999	2.92114e-07	7.21991e-05	Bacteria	Firmicutes	Clostridia	Christensenellales	Christensenellaceae	Christensenellaceae_R-7_group
Otu002133	165	0.993973	5.39034e-05	4.81231e-14	Bacteria	Firmicutes	Bacilli	Lactobacillales	Aerococcaceae	Aerococcaceae_unclassified
Otu002135	164	0.87022	6.06213e-12	4.14442e-05	Bacteria	Firmicutes	Clostridia	Clostridia_vadinBB60_group	Clostridia_vadinBB60_group_fa	Clostridia_vadinBB60_group_ge
Otu002138	164	0.980059	4.42172e-05	2.21207e-13	Bacteria	Firmicutes	Clostridia	Peptostreptococcales-Tissierellales	Peptostreptococcales-Tissierellales_fa	W5053
Otu002139	164	0.994631	4.31258e-12	6.76641e-05	Bacteria	Firmicutes	Clostridia	Clostridia_unclassified	Clostridia_unclassified	Clostridia_unclassified
Otu002142	163	0.999489	4.90349e-12	7.12791e-05	Bacteria	Proteobacteria	Alphaproteobacteria	Rhodospirillales	uncultured	uncultured_ge
Otu002143	163	0.999889	1.89483e-06	6.87481e-05	Bacteria	Firmicutes	Clostridia	Lachnospirales	Lachnospiraceae	Lachnospiraceae_unclassified
Otu002144	163	0.999788	4.48581e-11	6.90182e-05	Bacteria	Firmicutes	Clostridia	Clostridia_vadinBB60_group	Clostridia_vadinBB60_group_fa	Clostridia_vadinBB60_group_ge
Otu002146	163	0.676661	2.97621e-06	1.98525e-05	Bacteria	Firmicutes	Clostridia	Oscillospirales	Oscillospiraceae	UCG-005
Otu002147	163	0.983013	4.41072e-05	6.07739e-13	Bacteria	Firmicutes	Firmicutes_unclassified	Firmicutes_unclassified	Firmicutes_unclassified	Firmicutes_unclassified
Otu002148	163	0.999999	1.76241e-16	7.24279e-05	Bacteria	Bacteroidota	Bacteroidia	Bacteroidales	Bacteroidales_unclassified	Bacteroidales_unclassified
Otu002149	162	0.998843	5.04486e-12	7.18905e-05	Bacteria	Firmicutes	Clostridia	Oscillospirales	Ruminococcaceae	uncultured
Otu002150	162	0.999575	4.50698e-12	6.8787e-05	Bacteria	Firmicutes	Clostridia	Monoglobales	Monoglobaceae	Monoglobus
Otu002152	162	0.999961	2.92114e-07	7.05248e-05	Bacteria	Firmicutes	Clostridia	Christensenellales	Christensenellaceae	Christensenellaceae_R-7_group
Otu002153	162	0.999918	4.71589e-05	1.31857e-14	Bacteria	Firmicutes	Bacilli	Lactobacillales	Lactobacillales_unclassified	Lactobacillales_unclassified
Otu002155	161	0.999973	4.15441e-12	6.94864e-05	Bacteria	Firmicutes	Bacilli	RF39	RF39_fa	RF39_ge
Otu002156	161	0.998503	1.84777e-12	6.92546e-05	Bacteria	Firmicutes	Clostridia	Oscillospirales	Oscillospiraceae	UCG-002
Otu002157	161	0.892021	7.67888e-13	7.4016e-05	Bacteria	Firmicutes	Clostridia	Oscillospirales	Ruminococcaceae	uncultured
Otu002158	161	0.970739	5.13803e-11	6.51241e-05	Bacteria	Firmicutes	Clostridia	Lachnospirales	Lachnospiraceae	Anaerostipes
Otu002160	161	0.999961	2.92114e-07	7.07462e-05	Bacteria	Firmicutes	Clostridia	Christensenellales	Christensenellaceae	Christensenellaceae_R-7_group
Otu002161	160	0.998843	5.12192e-12	7.09255e-05	Bacteria	Firmicutes	Clostridia	Oscillospirales	UCG-010	UCG-010_ge
Otu002164	160	0.996603	4.66997e-05	1.6428e-13	Bacteria	Firmicutes	Clostridia	Peptostreptococcales-Tissierellales	Peptostreptococcales-Tissierellales_fa	W5053
Otu002165	160	0.973953	8.33493e-12	6.28297e-05	Bacteria	Firmicutes	Clostridia	Monoglobales	Monoglobaceae	Monoglobus
Otu002166	159	0.775292	6.97477e-12	4.24577e-05	Bacteria	Firmicutes	Clostridia	Lachnospirales	Lachnospiraceae	Lachnospiraceae_unclassified
Otu002167	159	0.998911	2.54576e-13	6.89783e-05	Bacteria	Bacteroidota	Bacteroidia	Bacteroidia_unclassified	Bacteroidia_unclassified	Bacteroidia_unclassified
Otu002169	159	0.999112	2.92114e-07	7.31495e-05	Bacteria	Proteobacteria	Alphaproteobacteria	Rhodospirillales	uncultured	uncultured_ge
Otu002170	159	0.998545	2.63775e-16	5.42881e-05	Bacteria	Bacteroidota	Bacteroidia	Bacteroidales	uncultured	uncultured_ge
Otu002171	159	0.999575	8.11128e-15	6.26777e-05	Bacteria	Firmicutes	Clostridia	Lachnospirales	Lachnospiraceae	Lachnospiraceae_unclassified
Otu002173	159	0.996877	1.82528e-06	6.63795e-05	Bacteria	Bacteroidota	Bacteroidia	Bacteroidales	Tannerellaceae	Parabacteroides
Otu002174	159	0.999988	2.92114e-07	6.88159e-05	Bacteria	Firmicutes	Clostridia	Lachnospirales	Lachnospiraceae	Lachnospiraceae_unclassified
Otu002176	159	0.999974	9.25103e-19	6.68106e-05	Bacteria	Firmicutes	Clostridia	Clostridia_vadinBB60_group	Clostridia_vadinBB60_group_fa	Clostridia_vadinBB60_group_ge
Otu002177	159	0.998545	2.33099e-11	6.77761e-05	Bacteria	Firmicutes	Bacilli	RF39	RF39_fa	RF39_ge
Otu002179	159	0.999998	2.92114e-07	6.91509e-05	Bacteria	Firmicutes	Clostridia	Lachnospirales	Lachnospiraceae	Lachnospiraceae_unclassified
Otu002181	158	0.999944	1.06739e-12	6.70096e-05	Bacteria	Firmicutes	Bacilli	RF39	RF39_fa	RF39_ge
Otu002182	158	0.999798	4.56376e-05	4.00144e-14	Bacteria	Firmicutes	Bacilli	Lactobacillales	Aerococcaceae	Aerococcaceae_unclassified
Otu002184	157	0.997221	4.62872e-05	5.93995e-14	Bacteria	Firmicutes	Bacilli	Lactobacillales	Aerococcaceae	Aerococcaceae_unclassified
Otu002185	157	0.999617	4.84584e-12	6.92792e-05	Bacteria	Firmicutes	Clostridia	Oscillospirales	Oscillospirales_fa	Oscillospirales_ge
Otu002186	157	0.99942	4.77915e-05	9.37144e-13	Bacteria	Firmicutes	Clostridia	Peptostreptococcales-Tissierellales	Peptostreptococcales-Tissierellales_fa	W5053
[truncated: 10,434 more rows]

## Sheet: BLAST Classification
query	match	percent identity	length	mismatch	gapopen	qstart	qend	eval	bitscore
[truncated: 132,330 more rows]

[truncated: 1 more sheets: Identified Contaminants]
