# Supplementary material for: Fecal and vaginal microbiota of vaccinated and non-vaccinated pregnant elk challenged with Brucella abortus
Source: Front Vet Sci. 2024 Jan 30;11:1334858. doi: 10.3389/fvets.2024.1334858 (PMC10861794; doi:10.3389/fvets.2024.1334858)
Supplement: Supplementary file 10 [file Table_2.XLSX]

## Sheet: Sheet1
Fecal taxa which were significantly differentially abundant due to Time, Vaccination Status (Vax_Status), or the interaction effect (Time*Vax_Status) as determined in SAS
Effect refers to the variable which drove the differential abundance of a given taxon
Taxa were deemed significantly differentially abundant if the false discovery rate was less than 0.05
For genera, the representative OTU (the most abundant OTU that was agglomerated into the genus by Phyloseq - Supplementary File 1) is listed first, followed by the taxonomic classification
Phylum	Effect	FalseDiscoveryRate	RepOTU_Kingdom_Phylum_Class_Order_Family_Genus	Effect	FalseDiscoveryRate	OTU	Effect	FalseDiscoveryRate
Firmicutes	Time	0.00411608	Otu000007_Bacteria_Firmicutes_Clostridia_Oscillospirales_Oscillospiraceae_UCG-005	Time	0.00504476	7	Time	0.0230716
Bacteroidota	Time	0.00411608	Otu000017_Bacteria_Bacteroidota_Bacteroidia_Bacteroidales_p-251-o5_p-251-o5_ge	Time	0.00573426	17	Time	0.0124625
Spirochaetota	Time	0.0321192	Otu000032_Bacteria_Bacteroidota_Bacteroidia_Bacteroidales_Rikenellaceae_Rikenellaceae_RC9_gut_group	Time	0.00712276	21	Time	0.00105915
Bacteria_unclassified	Time	0.000890981	Otu000033_Bacteria_Bacteroidota_Bacteroidia_Bacteroidales_Prevotellaceae_Prevotellaceae_UCG-004	Time	0.0196889	33	Time	0.0305399
Cyanobacteria	Time	1.10871e-05	Otu000037_Bacteria_Bacteroidota_Bacteroidia_Bacteroidales_Bacteroidaceae_Bacteroides	Time	0.012186	37	Time	0.0298818
Euryarchaeota	Time	0.0321192	Otu000052_Bacteria_Bacteroidota_Bacteroidia_Bacteroidales_Bacteroidales_unclassified_Bacteroidales_unclassified	Time	0.0019895	55	Time	0.00699474
Proteobacteria	Time	0.000890981	Otu000053_Bacteria_Spirochaetota_Spirochaetia_Spirochaetales_Spirochaetaceae_Treponema	Time	0.01133	61	Time	0.00409658
Chloroflexi	Time	0.000291504	Otu000055_Bacteria_Bacteroidota_Bacteroidia_Bacteroidales_Prevotellaceae_Prevotellaceae_unclassified	Time	0.000366561	63	Time	0.00158962
Verrucomicrobiota	Vax_Status	0.0383787	Otu000071_Bacteria_Firmicutes_Negativicutes_Acidaminococcales_Acidaminococcaceae_Phascolarctobacterium	Time	0.0482696	74	Time	0.0109957
Fusobacteriota	Vax_Status	0.0383787	Otu000080_Bacteria_Bacteroidota_Bacteroidia_Bacteroidales_Rikenellaceae_Alistipes	Time	0.012186	78	Time	0.000128849
Actinobacteriota	Vax_Status	0.023544	Otu000089_Bacteria_Bacteroidota_Bacteroidia_Bacteroidia_unclassified_Bacteroidia_unclassified_Bacteroidia_unclassified	Time	0.000404206	92	Time	0.00478526
			Otu000091_Bacteria_Bacteroidota_Bacteroidia_Bacteroidales_Bacteroidales_RF16_group_Bacteroidales_RF16_group_ge	Time	0.000940665	96	Time	0.00270601
			Otu000102_Bacteria_Bacteroidota_Bacteroidia_Bacteroidales_Prevotellaceae_Prevotellaceae_UCG-003	Time	0.01133	113	Time	0.0481622
			Otu000112_Bacteria_Bacteroidota_Bacteroidia_Bacteroidales_uncultured_uncultured_ge	Time	0.0293903	117	Time	0.0255363
			Otu000113_Bacteria_Firmicutes_Clostridia_Oscillospirales_Oscillospiraceae_UCG-002	Time	0.01133	121	Time	0.0382905
			Otu000126_Bacteria_Bacteroidota_Bacteroidia_Bacteroidales_M2PB4-65_termite_group_M2PB4-65_termite_group_ge	Time	0.000262816	125	Time	0.0460594
			Otu000136_Bacteria_Firmicutes_Clostridia_Oscillospirales_Ruminococcaceae_uncultured	Time	0.0247388	126	Time	0.000614062
			Otu000151_Bacteria_Firmicutes_Clostridia_Oscillospirales_Ruminococcaceae_Ruminococcaceae_unclassified	Time	0.0100314	136	Time	0.0489435
			Otu000158_Bacteria_Firmicutes_Clostridia_Oscillospirales_Ruminococcaceae_Ruminococcus	Time	0.0293903	179	Time	0.0103738
			Otu000165_Bacteria_Firmicutes_Clostridia_Oscillospirales_UCG-010_UCG-010_ge	Time	0.00651981	210	Time	1.96236e-05
			Otu000168_Bacteria_Firmicutes_Clostridia_Monoglobales_Monoglobaceae_Monoglobus	Time	0.00565524	217	Time	0.00243865
			Otu000178_Bacteria_Bacteroidota_Bacteroidia_Bacteroidales_Rikenellaceae_dgA-11_gut_group	Time	0.0218296	239	Time	0.0298818
			Otu000181_Bacteria_Firmicutes_Clostridia_Christensenellales_Christensenellaceae_Christensenellaceae_R-7_group	Time	0.00182135	242	Time	0.00356539
			Otu000184_Bacteria_Firmicutes_Clostridia_Oscillospirales_Oscillospiraceae_NK4A214_group	Time	0.01133	246	Time	0.0487005
			Otu000192_Bacteria_Bacteria_unclassified_Bacteria_unclassified_Bacteria_unclassified_Bacteria_unclassified_Bacteria_unclassified	Time	0.00182135	247	Time	0.0225979
			Otu000207_Bacteria_Firmicutes_Clostridia_Oscillospirales_Ruminococcaceae_Ruminococcaceae_ge	Time	0.0019895	253	Time	0.0382905
			Otu000210_Bacteria_Cyanobacteria_Vampirivibrionia_Gastranaerophilales_Gastranaerophilales_fa_Gastranaerophilales_ge	Time	3.38297e-05	298	Time	0.044914
			Otu000262_Bacteria_Firmicutes_Clostridia_Oscillospirales_Oscillospirales_fa_Oscillospirales_ge	Time	0.012647	310	Time	2.85767e-05
			Otu000275_Archaea_Euryarchaeota_Methanobacteria_Methanobacteriales_Methanobacteriaceae_Methanobrevibacter	Time	0.0293903	321	Time	0.00120897
			Otu000303_Bacteria_Firmicutes_Clostridia_Clostridia_UCG-014_Clostridia_UCG-014_fa_Clostridia_UCG-014_ge	Time	0.00504476	329	Time	0.00699474
			Otu000326_Bacteria_Firmicutes_Clostridia_Oscillospirales_Oscillospiraceae_Oscillibacter	Time	0.0100314	362	Time	0.0487005
			Otu000327_Bacteria_Firmicutes_Bacilli_RF39_RF39_fa_RF39_ge	Time	0.00476899	377	Time	0.0302087
			Otu000329_Bacteria_Bacteroidota_Bacteroidia_Bacteroidales_Marinifilaceae_Odoribacter	Time	0.01133	390	Time	0.0042407
			Otu000375_Bacteria_Firmicutes_Clostridia_Clostridia_unclassified_Clostridia_unclassified_Clostridia_unclassified	Time	0.027295	460	Time	0.0042407
			Otu000390_Bacteria_Proteobacteria_Gammaproteobacteria_Burkholderiales_Sutterellaceae_Parasutterella	Time	0.00267029	276	Time*Vax_Status	4.26993e-09
			Otu000407_Bacteria_Firmicutes_Firmicutes_unclassified_Firmicutes_unclassified_Firmicutes_unclassified_Firmicutes_unclassified	Time	0.015098	354	Time*Vax_Status	2.73009e-07
			Otu000444_Bacteria_Firmicutes_Clostridia_Lachnospirales_Lachnospiraceae_Dorea	Time	0.0100314	367	Time*Vax_Status	3.45288e-05
			Otu000495_Bacteria_Firmicutes_Bacilli_Izemoplasmatales_Izemoplasmatales_fa_Izemoplasmatales_ge	Time	0.0019895	415	Time*Vax_Status	2.76627e-07
			Otu000532_Bacteria_Firmicutes_Clostridia_Clostridia_or_Hungateiclostridiaceae_Hungateiclostridiaceae_unclassified	Time	0.0182621	437	Time*Vax_Status	0.0234341
			Otu000558_Bacteria_Proteobacteria_Alphaproteobacteria_Rhodospirillales_uncultured_uncultured_ge	Time	0.000940665	455	Time*Vax_Status	4.13457e-07
			Otu000602_Bacteria_Bacteroidota_Bacteroidia_Bacteroidales_Muribaculaceae_Muribaculaceae_unclassified	Time	0.00289287	459	Time*Vax_Status	3.89684e-07
			Otu000675_Bacteria_Firmicutes_Clostridia_Oscillospirales_Oscillospiraceae_UCG-007	Time	0.0219044	126	Vax_Status	0.016044
			Otu000704_Bacteria_Proteobacteria_Alphaproteobacteria_Rickettsiales_uncultured_uncultured_ge	Time	0.00289287	136	Vax_Status	0.0420059
			Otu000741_Bacteria_Firmicutes_Clostridia_Lachnospirales_Lachnospiraceae_Lachnospiraceae_UCG-010	Time	0.0386972	157	Vax_Status	0.0369487
			Otu000807_Bacteria_Firmicutes_Clostridia_Oscillospirales_Oscillospirales_fa_Hydrogenoanaerobacterium	Time	0.0293903	250	Vax_Status	0.0487005
			Otu000844_Bacteria_Firmicutes_Clostridia_Peptococcales_Peptococcaceae_uncultured	Time	0.0293903	394	Vax_Status	0.0246713
			Otu000847_Bacteria_Bacteroidota_Bacteroidia_Bacteroidales_Barnesiellaceae_uncultured	Time	0.0247388
			Otu000891_Bacteria_Firmicutes_Clostridia_Clostridia_vadinBB60_group_Clostridia_vadinBB60_group_fa_Clostridia_vadinBB60_group_ge	Time	0.000366561
			Otu001209_Bacteria_Firmicutes_Bacilli_Bacilli_unclassified_Bacilli_unclassified_Bacilli_unclassified	Time	0.000581438
			Otu001262_Bacteria_Firmicutes_Bacilli_Acholeplasmatales_Acholeplasmataceae_Anaeroplasma	Time	0.0244172
			Otu001644_Bacteria_Firmicutes_Bacilli_Erysipelotrichales_Erysipelatoclostridiaceae_UCG-004	Time	0.000940665
			Otu000126_Bacteria_Bacteroidota_Bacteroidia_Bacteroidales_M2PB4-65_termite_group_M2PB4-65_termite_group_ge	Vax_Status	0.00565524
			Otu000146_Bacteria_Bacteroidota_Bacteroidia_Bacteroidales_Bacteroidales_UCG-001_Bacteroidales_UCG-001_ge	Vax_Status	0.00565524
			Otu000273_Bacteria_Verrucomicrobiota_Verrucomicrobiae_Verrucomicrobiales_Akkermansiaceae_Akkermansia	Vax_Status	0.0351231
			Otu000326_Bacteria_Firmicutes_Clostridia_Oscillospirales_Oscillospiraceae_Oscillibacter	Vax_Status	0.0482696
			Otu000807_Bacteria_Firmicutes_Clostridia_Oscillospirales_Oscillospirales_fa_Hydrogenoanaerobacterium	Vax_Status	0.0345348
			Otu000844_Bacteria_Firmicutes_Clostridia_Peptococcales_Peptococcaceae_uncultured	Vax_Status	0.0383265
			Otu000865_Bacteria_Firmicutes_Clostridia_Peptostreptococcales-Tissierellales_Peptostreptococcaceae_Paeniclostridium	Vax_Status	0.00565524
			Otu002260_Bacteria_Firmicutes_Clostridia_Peptostreptococcales-Tissierellales_Anaerovoracaceae_Anaerovoracaceae_unclassified	Vax_Status	0.00477288
