# Supplementary material for: Fecal and vaginal microbiota of vaccinated and non-vaccinated pregnant elk challenged with Brucella abortus
Source: Front Vet Sci. 2024 Jan 30;11:1334858. doi: 10.3389/fvets.2024.1334858 (PMC10861794; doi:10.3389/fvets.2024.1334858)
Supplement: Supplementary file 11 [file Table_3.XLSX]

## Sheet: Sheet1
Vaginal taxa which were significantly differentially abundant due to Time, Vaccination Status (Vax_Status), or the interaction effect (Time*Vax_Status) as determined in SAS
Effect refers to the variable which drove the differential abundance of a given taxon
Taxa were deemed significantly differentially abundant if the false discovery rate was less than 0.05
For genera, the representative OTU (the most abundant OTU that was agglomerated into the genus by Phyloseq - Supplementary File 1) is listed first, followed by the taxonomic classification
Phylum	Effect	FalseDiscoveryRate	RepOTU_Kingdom_Phylum_Class_Order_Family_Genus	Effect	FalseDiscoveryRate	OTU	Effect	FalseDiscoveryRate
Firmicutes	Time	0.00103845	Otu000001_Bacteria_Firmicutes_Bacilli_Lactobacillales_Lactobacillales_unclassified_Lactobacillales_unclassified	Time	0.0278175	2	Time	0.000207623
Bacteroidota	Time	0.000265452	Otu000002_Bacteria_Firmicutes_Clostridia_Peptostreptococcales-Tissierellales_Peptostreptococcales-Tissierellales_fa_Peptostreptococcales-Tissierellales_fa_unclassified	Time	0.000146934	3	Time	6.24533e-05
Actinobacteriota	Time	6.58198e-06	Otu000003_Bacteria_Bacteroidota_Bacteroidia_Bacteroidales_Bacteroidales_unclassified_Bacteroidales_unclassified	Time	0.000156864	5	Time	3.27962e-05
Bacteria_unclassified	Time	0.00103845	Otu000006_Bacteria_Firmicutes_Clostridia_Peptostreptococcales-Tissierellales_Peptostreptococcales-Tissierellales_fa_W5053	Time	0.0225403	9	Time	0.00117241
Campilobacterota	Time	0.00296169	Otu000007_Bacteria_Firmicutes_Clostridia_Oscillospirales_Oscillospiraceae_UCG-005	Time	0.00355647	10	Time	0.0128394
Cyanobacteria	Time*Vax_Status	0.0175028	Otu000008_Bacteria_Firmicutes_Clostridia_Clostridia_unclassified_Clostridia_unclassified_Clostridia_unclassified	Time	0.0217798	11	Time	0.00028935
Verrucomicrobiota	Time*Vax_Status	0.00637574	Otu000009_Bacteria_Actinobacteriota_Actinobacteria_Actinomycetales_Actinomycetaceae_Trueperella	Time	2.71538e-05	13	Time	0.0287285
Planctomycetota	Time*Vax_Status	2.64e-16	Otu000011_Bacteria_Actinobacteriota_Actinobacteria_Actinobacteria_unclassified_Actinobacteria_unclassified_Actinobacteria_unclassified	Time	1.54717e-05	18	Time	3.12078e-06
			Otu000013_Bacteria_Firmicutes_Bacilli_Lactobacillales_Aerococcaceae_Aerococcaceae_unclassified	Time	0.0223912	19	Time	5.4449e-05
			Otu000019_Bacteria_Firmicutes_Clostridia_Peptostreptococcales-Tissierellales_Peptostreptococcales-Tissierellales_fa_Anaerococcus	Time	3.34533e-05	22	Time	3.55556e-05
			Otu000020_Bacteria_Bacteria_unclassified_Bacteria_unclassified_Bacteria_unclassified_Bacteria_unclassified_Bacteria_unclassified	Time	0.00243834	25	Time	0.000297423
			Otu000022_Bacteria_Firmicutes_Clostridia_Peptostreptococcales-Tissierellales_Peptostreptococcales-Tissierellales_fa_Helcococcus	Time	7.82981e-06	27	Time	0.031738
			Otu000038_Bacteria_Firmicutes_Bacilli_Bacilli_unclassified_Bacilli_unclassified_Bacilli_unclassified	Time	0.0469975	45	Time	0.00703252
			Otu000045_Bacteria_Firmicutes_Clostridia_Clostridia_or_Hungateiclostridiaceae_Fastidiosipila	Time	0.0017129	51	Time	3.91856e-05
			Otu000051_Bacteria_Firmicutes_Firmicutes_unclassified_Firmicutes_unclassified_Firmicutes_unclassified_Firmicutes_unclassified	Time	0.00472497	64	Time	0.00523898
			Otu000058_Bacteria_Campilobacterota_Campylobacteria_Campylobacterales_Campylobacteraceae_Campylobacter	Time	0.00233448	68	Time	0.00805136
			Otu000065_Bacteria_Bacteroidota_Bacteroidia_Bacteroidia_unclassified_Bacteroidia_unclassified_Bacteroidia_unclassified	Time	0.000284253	93	Time	0.0156245
			Otu000071_Bacteria_Firmicutes_Negativicutes_Acidaminococcales_Acidaminococcaceae_Phascolarctobacterium	Time	0.00243752	98	Time	0.0302213
			Otu000091_Bacteria_Bacteroidota_Bacteroidia_Bacteroidales_Bacteroidales_RF16_group_Bacteroidales_RF16_group_ge	Time	0.00243752	110	Time	0.0153909
			Otu000110_Bacteria_Firmicutes_Bacilli_Lactobacillales_Carnobacteriaceae_Atopostipes	Time	0.00443291	115	Time	0.00051048
			Otu000115_Bacteria_Actinobacteriota_Actinobacteria_Corynebacteriales_Corynebacteriaceae_Corynebacterium	Time	5.36241e-05	127	Time	2.43134e-05
			Otu000147_Bacteria_Bacteroidota_Bacteroidia_Bacteroidales_Dysgonomonadaceae_Dysgonomonadaceae_unclassified	Time	0.00624322	148	Time	0.00261722
			Otu000151_Bacteria_Firmicutes_Clostridia_Oscillospirales_Ruminococcaceae_Ruminococcaceae_unclassified	Time	0.0208131	204	Time	1.65569e-09
			Otu000168_Bacteria_Firmicutes_Clostridia_Monoglobales_Monoglobaceae_Monoglobus	Time	9.64557e-09	265	Time	0.00515429
			Otu000228_Bacteria_Firmicutes_Clostridia_Clostridia_or_Hungateiclostridiaceae_Hungateiclostridiaceae_unclassified	Time	0.000572926	427	Time	6.33607e-05
			Otu000318_Bacteria_Firmicutes_Clostridia_Oscillospirales_Oscillospiraceae_Oscillospiraceae_unclassified	Time	1.05059e-09	486	Time	0.0114434
			Otu000733_Bacteria_Bacteroidota_Bacteroidia_Bacteroidales_Porphyromonadaceae_Porphyromonas	Time	0.00042558	506	Time	2.27313e-05
			Otu000756_Bacteria_Bacteroidota_Bacteroidia_Bacteroidales_Bacteroidaceae_Bacteroides	Time	0.010084	530	Time	0.0129911
			Otu000773_Bacteria_Firmicutes_Clostridia_Peptostreptococcales-Tissierellales_Peptostreptococcales-Tissierellales_unclassified_Peptostreptococcales-Tissierellales_unclassified	Time	0.00624322	597	Time	2.60348e-08
			Otu000880_Bacteria_Actinobacteriota_Actinobacteria_Actinomycetales_Actinomycetaceae_Actinomycetaceae_ge	Time	0.00751493	601	Time	0.00701198
			Otu001506_Bacteria_Proteobacteria_Alphaproteobacteria_Rhodobacterales_Rhodobacteraceae_Paracoccus	Time	8.85e-16	651	Time	0.00305286
			Otu001629_Bacteria_Firmicutes_Clostridia_Peptostreptococcales-Tissierellales_Peptostreptococcaceae_Peptostreptococcus	Time	2.84187e-11	670	Time	0.000146593
			Otu002219_Bacteria_Firmicutes_Clostridia_Peptostreptococcales-Tissierellales_Peptostreptococcales-Tissierellales_fa_Anaerosphaera	Time	0.00264787	676	Time	0.0087112
			Otu002266_Bacteria_Firmicutes_Bacilli_Erysipelotrichales_Erysipelotrichales_unclassified_Erysipelotrichales_unclassified	Time	3.74229e-08	682	Time	2.27313e-05
			Otu003217_Bacteria_Firmicutes_Clostridia_Peptostreptococcales-Tissierellales_Peptostreptococcales-Tissierellales_fa_Parvimonas	Time	1.0423e-14	735	Time	0.0325789
			Otu005803_Bacteria_Firmicutes_Clostridia_Lachnospirales_Lachnospiraceae_Lachnospiraceae_unclassified	Time	0.0221498	751	Time	1.99763e-10
			Otu006694_Bacteria_Firmicutes_Clostridia_Clostridia_or_Clostridia_or_unclassified_Clostridia_or_unclassified	Time	2.43707e-07	758	Time	0.00781626
			Otu007585_Bacteria_Bacteroidota_Bacteroidia_Bacteroidales_Prevotellaceae_Prevotella	Time	8.142e-15	770	Time	0.0023612
			Otu008180_Bacteria_Firmicutes_Clostridia_Christensenellales_Christensenellaceae_Christensenellaceae_R-7_group	Time	0.0022831	773	Time	4.6197e-14
			Otu010020_Bacteria_Fusobacteriota_Fusobacteriia_Fusobacteriales_Leptotrichiaceae_Oceanivirga	Time	1.25752e-05	880	Time	0.0121899
			Otu010156_Bacteria_Firmicutes_Clostridia_Clostridia_UCG-014_Clostridia_UCG-014_fa_Clostridia_UCG-014_ge	Time	0.0174487	895	Time	1.7346e-13
			Otu000044_Bacteria_Bacteroidota_Bacteroidia_Bacteroidales_p-2534-18B5_gut_group_p-2534-18B5_gut_group_ge	Time*Vax_Status	2.37044e-08	938	Time	1.92194e-06
			Otu000067_Bacteria_Bacteroidota_Bacteroidia_Bacteroidales_Rikenellaceae_Rikenellaceae_RC9_gut_group	Time*Vax_Status	0.0048692	953	Time	0.00466495
			Otu000113_Bacteria_Firmicutes_Clostridia_Oscillospirales_Oscillospiraceae_UCG-002	Time*Vax_Status	4.27453e-07	1051	Time	0.00123074
			Otu000119_Bacteria_Bacteroidota_Bacteroidia_Bacteroidales_Prevotellaceae_Prevotellaceae_UCG-003	Time*Vax_Status	0.00128283	1075	Time	1.57169e-10
			Otu000136_Bacteria_Firmicutes_Clostridia_Oscillospirales_Ruminococcaceae_uncultured	Time*Vax_Status	9.03045e-05	1102	Time	0.0128676
			Otu000184_Bacteria_Firmicutes_Clostridia_Oscillospirales_Oscillospiraceae_NK4A214_group	Time*Vax_Status	0.0436642	1140	Time	0.00628506
			Otu000250_Bacteria_Bacteroidota_Bacteroidia_Bacteroidales_uncultured_uncultured_ge	Time*Vax_Status	0.0033673	1170	Time	0.00257575
			Otu000316_Bacteria_Fusobacteriota_Fusobacteriia_Fusobacteriales_Fusobacteriaceae_Fusobacterium	Time*Vax_Status	0.00177767	1200	Time	0.0178445
			Otu000561_Bacteria_Firmicutes_Clostridia_Oscillospirales_Oscillospirales_unclassified_Oscillospirales_unclassified	Time*Vax_Status	0.0146441	1212	Time	0.00232178
			Otu000575_Bacteria_Firmicutes_Clostridia_Peptostreptococcales-Tissierellales_Peptostreptococcaceae_Peptostreptococcaceae_unclassified	Time*Vax_Status	0.000122173	1229	Time	0.0127958
			Otu000865_Bacteria_Firmicutes_Clostridia_Peptostreptococcales-Tissierellales_Peptostreptococcaceae_Paeniclostridium	Time*Vax_Status	6.11184e-06	1231	Time	1.28872e-11
			Otu001069_Bacteria_Firmicutes_Clostridia_Clostridiales_Clostridiaceae_Clostridium_sensu_stricto_1	Time*Vax_Status	0.000283396	1259	Time	2.27313e-05
			Otu001278_Bacteria_Firmicutes_Bacilli_Bacillales_Planococcaceae_Planococcaceae_unclassified	Time*Vax_Status	0.0162149	1276	Time	8.50116e-08
			Otu001503_Bacteria_Actinobacteriota_Actinobacteria_Actinomycetales_Actinomycetaceae_Arcanobacterium	Time*Vax_Status	0.00017603	1294	Time	0.000480861
			Otu001594_Bacteria_Firmicutes_Bacilli_Staphylococcales_Staphylococcaceae_Jeotgalicoccus	Time*Vax_Status	0.00198268	1348	Time	0.0199563
			Otu001742_Bacteria_Actinobacteriota_Actinobacteria_Corynebacteriales_Corynebacteriaceae_Corynebacteriaceae_unclassified	Time*Vax_Status	0.000160181	1377	Time	0.00266535
			Otu003777_Bacteria_Proteobacteria_Gammaproteobacteria_Pasteurellales_Pasteurellaceae_Mannheimia	Time*Vax_Status	8.60134e-08	1398	Time	3.983e-15
			Otu003910_Bacteria_Firmicutes_Clostridia_Lachnospirales_Lachnospiraceae_Agathobacter	Time*Vax_Status	0.00578281	1440	Time	3.56544e-12
			Otu003916_Bacteria_Actinobacteriota_Actinobacteria_Micrococcales_Micrococcales_unclassified_Micrococcales_unclassified	Time*Vax_Status	1.09219e-09	1472	Time	7.24352e-08
			Otu003928_Bacteria_Firmicutes_Clostridia_Peptostreptococcales-Tissierellales_Peptostreptococcaceae_Filifactor	Time*Vax_Status	3.54e-15	1498	Time	0.00185328
			Otu003980_Bacteria_Actinobacteriota_Coriobacteriia_Coriobacteriales_Atopobiaceae_Atopobium	Time*Vax_Status	5.7443e-12	1526	Time	7.08e-15
			Otu004971_Bacteria_Actinobacteriota_Actinobacteria_Micrococcales_Micrococcaceae_Rothia	Time*Vax_Status	1.39049e-11	1530	Time	0.0287285
			Otu005504_Bacteria_Bacteroidota_Bacteroidia_Bacteroidales_Prevotellaceae_Paraprevotella	Time*Vax_Status	1.16458e-06	1537	Time	9.58957e-07
			Otu005646_Bacteria_Proteobacteria_Gammaproteobacteria_Gammaproteobacteria_unclassified_Gammaproteobacteria_unclassified_Gammaproteobacteria_unclassified	Time*Vax_Status	8.71455e-13	1571	Time	2.67378e-07
			Otu005765_Bacteria_Actinobacteriota_Actinobacteria_Micrococcales_Dermabacteraceae_Dermabacteraceae_unclassified	Time*Vax_Status	2.90051e-13	1629	Time	6.47946e-11
			Otu006396_Bacteria_Proteobacteria_Gammaproteobacteria_Pseudomonadales_Moraxellaceae_Acinetobacter	Time*Vax_Status	0.00341145	1680	Time	0.00151499
			Otu006988_Bacteria_Bacteroidota_Bacteroidia_Bacteroidales_Prevotellaceae_Prevotellaceae_UCG-001	Time*Vax_Status	2.16303e-06	1691	Time	1.07225e-12
			Otu007130_Bacteria_Proteobacteria_Alphaproteobacteria_Rhodobacterales_Rhodobacteraceae_Rhodobacteraceae_unclassified	Time*Vax_Status	1.62766e-13	1734	Time	0.0118381
			Otu008715_Bacteria_Proteobacteria_Gammaproteobacteria_Vibrionales_Vibrionaceae_Vibrio	Time*Vax_Status	0.000339309	1754	Time	2.92797e-10
			Otu000070_Bacteria_Firmicutes_Bacilli_Lactobacillales_Carnobacteriaceae_Carnobacteriaceae_unclassified	Vax_Status	0.0013512	1756	Time	0.00248173
			Otu000071_Bacteria_Firmicutes_Negativicutes_Acidaminococcales_Acidaminococcaceae_Phascolarctobacterium	Vax_Status	0.0326573	1789	Time	2.59239e-11
			Otu000091_Bacteria_Bacteroidota_Bacteroidia_Bacteroidales_Bacteroidales_RF16_group_Bacteroidales_RF16_group_ge	Vax_Status	0.024063	1818	Time	6.54144e-07
			Otu000338_Bacteria_Firmicutes_Bacilli_RF39_RF39_fa_RF39_ge	Vax_Status	0.0373213	1819	Time	0.0161483
			Otu007585_Bacteria_Bacteroidota_Bacteroidia_Bacteroidales_Prevotellaceae_Prevotella	Vax_Status	0.000620037	1821	Time	0.0280378
						56	Time*Vax_Status	0.00035172
						150	Time*Vax_Status	0.00339112
						199	Time*Vax_Status	0.00385356
						205	Time*Vax_Status	0.0102744
						257	Time*Vax_Status	1.41968e-12
						285	Time*Vax_Status	8.19806e-06
						316	Time*Vax_Status	9.26406e-06
						323	Time*Vax_Status	2.86108e-13
						395	Time*Vax_Status	2.35173e-07
						445	Time*Vax_Status	2.22492e-07
						544	Time*Vax_Status	6.30694e-08
						549	Time*Vax_Status	3.26709e-06
						578	Time*Vax_Status	1.9945e-06
						694	Time*Vax_Status	0.0212298
						720	Time*Vax_Status	0.00028935
						778	Time*Vax_Status	0.00508079
						801	Time*Vax_Status	0.00141994
						805	Time*Vax_Status	1.29763e-06
						860	Time*Vax_Status	2.60348e-08
						870	Time*Vax_Status	1.39069e-09
						879	Time*Vax_Status	3.32072e-06
						910	Time*Vax_Status	3.3024e-10
						947	Time*Vax_Status	4.76134e-08
						1147	Time*Vax_Status	6.75209e-10
						1165	Time*Vax_Status	0.00163851
						1216	Time*Vax_Status	0.00246817
						1241	Time*Vax_Status	0.00246817
						1249	Time*Vax_Status	0.000373147
						1255	Time*Vax_Status	9.14776e-12
						1266	Time*Vax_Status	7.0175e-05
						1278	Time*Vax_Status	0.0249591
						1330	Time*Vax_Status	3.32072e-06
						1344	Time*Vax_Status	0.0137622
						1365	Time*Vax_Status	1.39069e-09
						1390	Time*Vax_Status	0.0010797
						1459	Time*Vax_Status	0.00284144
						1523	Time*Vax_Status	0.000100685
						1576	Time*Vax_Status	1.30772e-05
						1596	Time*Vax_Status	0.000420722
						1676	Time*Vax_Status	5.46435e-06
						1708	Time*Vax_Status	4.03363e-13
						1728	Time*Vax_Status	4.83096e-10
						1735	Time*Vax_Status	0.0409851
						1738	Time*Vax_Status	0.00366877
						1742	Time*Vax_Status	4.6339e-08
						1769	Time*Vax_Status	0.000255741
						1826	Time*Vax_Status	0.00491844
						1837	Time*Vax_Status	2.24935e-06
						15	Vax_Status	0.0259504
						81	Vax_Status	0.0226608
						1294	Vax_Status	0.00875497
						1437	Vax_Status	3.983e-15
						1571	Vax_Status	0.00547272
						1635	Vax_Status	3.63332e-06
						1754	Vax_Status	0.0340261
						1818	Vax_Status	0.00542573
