# Supplementary material for: Fecal and vaginal microbiota of vaccinated and non-vaccinated pregnant elk challenged with Brucella abortus
Source: Front Vet Sci. 2024 Jan 30;11:1334858. doi: 10.3389/fvets.2024.1334858 (PMC10861794; doi:10.3389/fvets.2024.1334858)
Supplement: Supplementary file 12 [file Table_4.XLSX]

## Sheet: Supplementary File 4 - BLAST re
Max Score	Total Score	Query Cover	E value	Per. ident	Acc. Len	Accession
684	684	0.31	0	94.53	450	SRA:SRR23864390.34331.1
684	684	0.31	0	94.53	450	SRA:SRR23864401.38366.1
666	666	0.31	0	93.62	450	SRA:SRR23864403.46860.1
590	590	0.31	2e-166	90.45	448	SRA:SRR23864390.103032.1
599	599	0.31	1e-168	90.21	450	SRA:SRR23864411.6074.1
592	592	0.31	5e-167	90	451	SRA:SRR23864402.55245.1
584	584	0.31	2e-164	89.77	450	SRA:SRR23864400.33480.1
554	554	0.31	4e-155	88.41	449	SRA:SRR23864391.101549.1
554	554	0.31	4e-155	87.93	450	SRA:SRR23864409.19289.1
530	530	0.31	5e-148	87.53	449	SRA:SRR23864414.91543.1
519	519	0.31	9e-145	86.68	454	SRA:SRR23864392.54391.1
530	530	0.31	5e-148	86.65	453	SRA:SRR23864402.105157.1
517	517	0.31	3e-144	86.49	455	SRA:SRR23864414.53815.1
513	513	0.31	4e-143	85.88	450	SRA:SRR23864415.55731.1
498	498	0.31	3e-138	85.71	450	SRA:SRR23864392.26625.1
498	498	0.31	3e-138	85.71	450	SRA:SRR23864408.52914.1
498	498	0.31	3e-138	85.71	450	SRA:SRR23864415.27571.1
498	498	0.31	3e-138	85.71	450	SRA:SRR23864417.72591.1
498	498	0.31	3e-138	85.71	450	SRA:SRR23864417.89215.1
503	503	0.31	7e-140	85.68	450	SRA:SRR23864398.8007.1
499	499	0.31	8e-139	85.52	452	SRA:SRR23864391.29510.1
504	504	0.31	2e-140	85.52	452	SRA:SRR23864401.110353.1
497	497	0.31	3e-138	85.49	451	SRA:SRR23864391.61565.1
500	500	0.31	2e-139	85.49	452	SRA:SRR23864391.79356.1
497	497	0.31	3e-138	85.49	451	SRA:SRR23864407.43329.1
500	500	0.31	2e-139	85.49	451	SRA:SRR23864408.67377.1
499	499	0.31	8e-139	85.45	450	SRA:SRR23864398.115433.1
499	499	0.31	8e-139	85.45	450	SRA:SRR23864401.29707.1
499	499	0.31	8e-139	85.45	450	SRA:SRR23864401.43826.1
499	499	0.31	8e-139	85.45	450	SRA:SRR23864401.82831.1
499	499	0.31	8e-139	85.45	450	SRA:SRR23864401.99659.1
499	499	0.31	8e-139	85.45	450	SRA:SRR23864404.24280.1
499	499	0.31	8e-139	85.45	450	SRA:SRR23864404.62819.1
499	499	0.31	8e-139	85.45	450	SRA:SRR23864404.73494.1
499	499	0.31	8e-139	85.45	450	SRA:SRR23864405.102730.1
499	499	0.31	8e-139	85.45	450	SRA:SRR23864405.1502.1
499	499	0.31	8e-139	85.45	450	SRA:SRR23864405.63136.1
499	499	0.31	8e-139	85.45	450	SRA:SRR23864405.69509.1
499	499	0.31	8e-139	85.45	450	SRA:SRR23864405.76263.1
499	499	0.31	8e-139	85.45	450	SRA:SRR23864405.93686.1
499	499	0.31	8e-139	85.45	450	SRA:SRR23864406.50947.1
499	499	0.31	8e-139	85.45	450	SRA:SRR23864408.77309.1
499	499	0.31	8e-139	85.45	450	SRA:SRR23864412.176024.1
499	499	0.31	8e-139	85.45	450	SRA:SRR23864413.69250.1
499	499	0.31	8e-139	85.45	450	SRA:SRR23864417.9311.1
503	503	0.31	7e-140	85.3	450	SRA:SRR23864405.82909.1
495	495	0.31	1e-137	85.29	452	SRA:SRR23864412.17821.1
495	495	0.31	1e-137	85.29	452	SRA:SRR23864413.110531.1
495	495	0.31	1e-137	85.29	452	SRA:SRR23864415.10344.1
496	496	0.31	1e-137	85.26	452	SRA:SRR23864390.9713.1
500	500	0.31	2e-139	85.26	452	SRA:SRR23864400.13310.1
500	500	0.31	2e-139	85.26	452	SRA:SRR23864405.71592.1
498	498	0.31	3e-138	85.23	451	SRA:SRR23864390.10170.1
498	498	0.31	3e-138	85.23	451	SRA:SRR23864405.34034.1
494	494	0.31	3e-137	85.23	450	SRA:SRR23864405.65479.1
494	494	0.31	3e-137	85.23	450	SRA:SRR23864405.73066.1
494	494	0.31	3e-137	85.23	450	SRA:SRR23864405.87879.1
496	496	0.31	1e-137	85.19	449	SRA:SRR23864390.71923.1
499	499	0.31	8e-139	85.19	450	SRA:SRR23864390.81289.1
499	499	0.31	8e-139	85.19	450	SRA:SRR23864390.86793.1
499	499	0.31	8e-139	85.19	450	SRA:SRR23864395.3428.1
499	499	0.31	8e-139	85.19	450	SRA:SRR23864396.30928.1
499	499	0.31	8e-139	85.19	450	SRA:SRR23864401.14797.1
499	499	0.31	8e-139	85.19	450	SRA:SRR23864401.61305.1
499	499	0.31	8e-139	85.19	450	SRA:SRR23864412.178376.1
499	499	0.31	8e-139	85.19	450	SRA:SRR23864416.14246.1
499	499	0.31	8e-139	85.07	453	SRA:SRR23864406.577.1
496	496	0.31	1e-137	85.03	452	SRA:SRR23864391.29098.1
496	496	0.31	1e-137	85.03	452	SRA:SRR23864405.89552.1
496	496	0.31	1e-137	85.03	452	SRA:SRR23864405.96747.1
495	495	0.31	1e-137	84.97	450	SRA:SRR23864401.105709.1
495	495	0.31	1e-137	84.97	450	SRA:SRR23864401.106649.1
495	495	0.31	1e-137	84.97	450	SRA:SRR23864401.106793.1
495	495	0.31	1e-137	84.97	450	SRA:SRR23864401.107107.1
495	495	0.31	1e-137	84.97	450	SRA:SRR23864401.111486.1
495	495	0.31	1e-137	84.97	450	SRA:SRR23864401.30700.1
495	495	0.31	1e-137	84.97	450	SRA:SRR23864401.55158.1
495	495	0.31	1e-137	84.97	450	SRA:SRR23864401.56187.1
495	495	0.31	1e-137	84.97	450	SRA:SRR23864401.62457.1
495	495	0.31	1e-137	84.97	450	SRA:SRR23864401.66360.1
495	495	0.31	1e-137	84.97	450	SRA:SRR23864401.86128.1
495	495	0.31	1e-137	84.97	450	SRA:SRR23864401.87388.1
495	495	0.31	1e-137	84.97	450	SRA:SRR23864401.94778.1
495	495	0.31	1e-137	84.97	450	SRA:SRR23864401.97296.1
495	495	0.31	1e-137	84.97	450	SRA:SRR23864402.45409.1
495	495	0.31	1e-137	84.97	450	SRA:SRR23864405.97118.1
495	495	0.31	1e-137	84.97	450	SRA:SRR23864406.86239.1
495	495	0.31	1e-137	84.97	450	SRA:SRR23864408.53896.1
495	495	0.31	1e-137	84.97	450	SRA:SRR23864411.32531.1
495	495	0.31	1e-137	84.97	450	SRA:SRR23864413.24430.1
495	495	0.31	1e-137	84.97	450	SRA:SRR23864413.47128.1
495	495	0.31	1e-137	84.97	450	SRA:SRR23864413.69141.1
495	495	0.31	1e-137	84.97	450	SRA:SRR23864415.34021.1
495	495	0.31	1e-137	84.97	450	SRA:SRR23864416.114805.1
495	495	0.31	1e-137	84.97	450	SRA:SRR23864416.37793.1
495	495	0.31	1e-137	84.97	450	SRA:SRR23864416.66969.1
495	495	0.31	1e-137	84.97	450	SRA:SRR23864416.79967.1
495	495	0.31	1e-137	84.97	450	SRA:SRR23864417.73647.1
495	495	0.31	1e-137	84.97	450	SRA:SRR23864418.101855.1
511	511	0.41	1e-142	80.48	664	SRA:SRR23864409.61919.1
